# Supplementary material for: Fully-exposed Pt-Fe cluster for efficient preferential oxidation of CO towards hydrogen purification
Source: Nat Commun. 2022 Nov 10;13:6798. doi: 10.1038/s41467-022-34674-y (PMC9649773; doi:10.1038/s41467-022-34674-y)
Supplement: Supplementary file 3 — Source Data [file 41467_2022_34674_MOESM3_ESM.xlsx]

## Sheet: Figure 1f
3-D intensity surface plot and intensity range shown for the dashed regions of the image in Figure 1e.
x y	1	2	3	4	5	6	7	8	9	10	11	12	13	14	15	16	17	18	19	20	21	22	23	24	25	26	27	28	29	30	31	32	33	34	35	36	37	38	39	40	41	42	43	44	45	46	47	48	49
1	11.1059	10.8301	10.4042	10.1233	10.0305	10.0049	10	10	10	10	10	10	10	10	10	10.0305	10.2327	10.8179	11.8224	12.6185	12.5507	11.8113	11.0318	10.6121	10.5144	10.5144	10.531	10.3538	10.135	10.0208	10	10	10	10	10	10	10	10.0256	10.1558	10.3794	10.603	10.738	10.7844	10.8052	10.8101	10.8455	11.1392	12.0531	13.6311
2	11.659	11.3992	10.9117	10.4613	10.1681	10.0268	10	10	10	10	10	10.0032	10.0171	10.0342	10.0448	10.0684	10.2655	10.8919	12.0996	13.0789	13.0157	12.0715	11.0968	10.6052	10.45	10.3975	10.4159	10.3042	10.1551	10.0684	10.0513	10.0513	10.0513	10.048	10.0374	10.0342	10.0374	10.0619	10.1445	10.305	10.4882	10.6512	10.7444	10.8003	10.8109	10.8785	11.3752	12.6958	14.5518
3	13.4375	13.1714	12.4481	11.4495	10.5697	10.092	10	10	10	10	10	10.0171	10.09	10.18	10.2358	10.2142	10.3352	10.909	12.1693	13.2142	13.1583	12.1477	11.1106	10.5881	10.36	10.2452	10.3088	10.3259	10.2949	10.2358	10.2188	10.2188	10.222	10.2188	10.18	10.1735	10.18	10.2081	10.1971	10.2733	10.4252	10.6472	10.782	10.841	10.8304	10.9265	11.7007	13.5943	15.8463
4	15.5463	15.2437	14.2255	12.6088	11.0626	10.1751	10	10	10	10	10.0032	10.048	10.1939	10.36	10.4578	10.3771	10.3942	10.7742	11.687	12.43	12.3807	11.6898	10.9791	10.5604	10.2871	10.1197	10.2077	10.3042	10.3429	10.2904	10.27	10.27	10.2871	10.3259	10.3042	10.3259	10.3042	10.3088	10.2353	10.2976	10.4942	10.847	11.097	11.1521	11.0205	10.9981	11.8045	13.8485	16.1674
5	16.0308	15.7199	14.6666	12.9078	11.2084	10.2027	10	10	10	10	10.0171	10.121	10.3259	10.5059	10.5931	10.4671	10.4048	10.5485	10.9652	11.3082	11.3012	11.0788	10.8198	10.5433	10.27	10.0993	10.2188	10.3259	10.3507	10.2529	10.2188	10.2188	10.2529	10.3507	10.3739	10.4375	10.3739	10.3401	10.2452	10.3771	10.753	11.454	12.0328	12.096	11.6096	11.144	11.5691	13.1378	14.9642
6	14.3224	14.0595	13.2914	12.0393	10.8614	10.1473	10	10	10	10	10.0342	10.1971	10.4191	10.5539	10.5926	10.4842	10.4256	10.4146	10.5152	10.6264	10.6814	10.7201	10.7034	10.5059	10.2529	10.0961	10.2081	10.27	10.2391	10.0961	10.0513	10.0513	10.0993	10.2529	10.3352	10.4301	10.3213	10.2497	10.1933	10.4088	10.959	12.0307	13.0034	13.1005	12.1839	11.1684	11.0462	11.8653	12.9113
7	12.1002	11.8839	11.4417	10.832	10.3481	10.061	10	10	10	10	10.048	10.2529	10.4782	10.5959	10.5991	10.5119	10.4671	10.4081	10.3804	10.3771	10.3942	10.4639	10.492	10.36	10.1833	10.0855	10.1768	10.211	10.1629	10.0374	10	10	10.048	10.2049	10.2871	10.3507	10.228	10.1629	10.1616	10.4016	10.951	12.0341	13.0577	13.1661	12.1693	10.9851	10.5342	10.7391	11.0987
8	10.9432	10.759	10.4825	10.219	10.1058	10.0578	10.0342	10.0171	10.0032	10	10.048	10.2423	10.4436	10.5853	10.6203	10.6024	10.582	10.5124	10.4081	10.3319	10.2761	10.2904	10.27	10.1865	10.121	10.1413	10.2529	10.27	10.18	10.048	10.0032	10	10.0374	10.1597	10.2142	10.2326	10.1274	10.0868	10.1282	10.3462	10.7163	11.4092	12.0833	12.2007	11.5656	10.6939	10.23	10.1367	10.1709
9	10.7893	10.6846	10.5559	10.4654	10.4516	10.4174	10.2997	10.1616	10.0513	10.0065	10.0342	10.18	10.36	10.523	10.6162	10.6504	10.6814	10.6984	10.6703	10.6223	10.4764	10.3246	10.1584	10.0684	10.1242	10.2765	10.4297	10.4329	10.2839	10.1104	10.0171	10	10.0309	10.132	10.1662	10.1458	10.048	10.0203	10.0822	10.2733	10.4414	10.6736	10.9155	11.0589	10.9131	10.5078	10.1898	10.0309	10
10	11.011	11.1398	11.464	11.8342	11.9999	11.8309	11.3181	10.7549	10.3233	10.0887	10.0374	10.1136	10.2839	10.4671	10.6268	10.7534	10.9921	11.324	11.5838	11.5981	11.234	10.7253	10.2891	10.1164	10.228	10.45	10.6411	10.6379	10.4329	10.1939	10.0342	10	10.0203	10.09	10.1242	10.1177	10.0513	10.0342	10.1242	10.2982	10.3633	10.3836	10.4247	10.5848	10.613	10.4256	10.1833	10.0342	10.0171
11	11.6212	12.2741	13.6551	15.1092	15.7386	15.2135	13.7294	12.151	11.0059	10.3481	10.1071	10.079	10.2594	10.4777	10.6924	10.9404	11.5985	12.5793	13.4188	13.5024	12.7003	11.5843	10.7281	10.397	10.4427	10.5991	10.745	10.7385	10.523	10.2562	10.048	10	10.0138	10.0762	10.1629	10.222	10.1768	10.1242	10.1971	10.3266	10.3633	10.3641	10.4146	10.5625	10.5262	10.3568	10.1445	10.0586	10.0965
12	13.1323	14.5929	17.5299	20.4781	21.643	20.4004	17.3191	14.0872	11.8599	10.621	10.1833	10.079	10.2497	10.492	10.7279	11.0935	12.1196	13.6967	15.1639	15.5031	14.492	12.9104	11.5858	10.9362	10.6911	10.6643	10.7339	10.745	10.5401	10.27	10.0513	10	10.0032	10.0448	10.18	10.3088	10.2982	10.2077	10.2423	10.3259	10.36	10.3877	10.481	10.5996	10.4883	10.3323	10.1625	10.1417	10.1906
13	16.0367	18.4856	23.1985	27.6201	29.0474	26.6331	21.479	16.2046	12.694	10.8314	10.2313	10.0993	10.211	10.3771	10.5572	10.9477	11.9908	13.6921	15.5793	16.5739	16.1291	14.6582	12.9418	11.7199	10.9717	10.7233	10.7307	10.7417	10.5401	10.27	10.0513	10	10	10.0309	10.1629	10.2949	10.2949	10.1971	10.1971	10.2708	10.3181	10.3779	10.4565	10.5315	10.4362	10.3226	10.2004	10.1735	10.1971
14	19.3138	22.5248	28.4243	33.5803	34.7757	31.2907	24.7267	18.1013	13.6603	11.2292	10.4198	10.241	10.2562	10.27	10.3181	10.5946	11.2759	12.6183	14.6569	16.5049	17.1709	16.2557	14.3099	12.4225	11.1297	10.6952	10.6891	10.6969	10.5059	10.2529	10.048	10	10.0032	10.0309	10.1071	10.1768	10.1662	10.1071	10.121	10.2252	10.2839	10.3291	10.3148	10.3291	10.2839	10.2391	10.1768	10.1385	10.1177
15	21.8949	25.3929	31.4794	36.3201	36.92	33.1102	26.7056	20.2081	15.4891	12.4624	11.0739	10.5485	10.3494	10.1898	10.1099	10.2304	10.5264	11.5135	13.6975	16.308	17.9533	17.5366	15.48	13.1066	11.367	10.6801	10.5498	10.5059	10.36	10.18	10.0342	10	10.0138	10.0623	10.09	10.09	10.0448	10.0203	10.048	10.1498	10.1971	10.2154	10.1413	10.1185	10.1104	10.1039	10.0826	10.0415	10.0236
16	23.6346	26.8662	32.2248	36.1445	36.3321	33.1457	28.1599	22.8206	18.2831	14.6981	12.4366	11.163	10.5388	10.182	10.0651	10.0965	10.2503	11.202	13.7142	16.9132	19.1401	18.9713	16.9249	14.3203	12.1514	10.9626	10.4756	10.3213	10.2313	10.138	10.0513	10.0171	10.0203	10.0729	10.09	10.0762	10.0342	10.0309	10.048	10.09	10.0965	10.0868	10.0342	10.0171	10.0171	10.0171	10.0138	10.0032	10
17	26.1142	28.7	32.8309	35.6817	35.7769	33.6647	30.3169	26.2183	21.9362	17.9039	14.7491	12.5419	11.3112	10.618	10.4021	10.3358	10.4807	11.5986	14.5679	18.343	20.998	20.9788	18.9711	16.2031	13.5063	11.6262	10.6389	10.349	10.3042	10.2733	10.2004	10.121	10.0619	10.0762	10.0794	10.0868	10.1039	10.1458	10.1385	10.0868	10.0309	10.0138	10.0032	10	10	10	10	10	10
18	30.7958	32.5929	35.4526	37.3887	37.4058	35.8161	33.1859	29.7472	25.7794	21.6831	18.1608	15.469	13.7605	12.5577	11.9738	11.7323	11.8671	12.9764	15.8586	19.5038	22.0517	21.9983	19.9768	17.1155	14.1686	12.0389	10.8919	10.571	10.5401	10.5197	10.4329	10.312	10.1694	10.0868	10.0448	10.094	10.1865	10.2569	10.211	10.1079	10.0203	10	10	10	10	10	10	10	10
19	37.2233	38.3359	40.0478	40.9741	40.41	38.4839	35.8468	32.8895	29.6768	26.1617	23.0051	20.5482	18.7208	17.0288	15.8285	15.1916	15.0344	15.5765	17.4067	19.8377	21.5086	21.1514	19.0749	16.2931	13.5926	11.8482	10.9929	10.7759	10.7588	10.7279	10.5959	10.4159	10.211	10.09	10.0342	10.1071	10.2668	10.3849	10.3291	10.1833	10.0619	10.0309	10.0171	10.0032	10	10	10	10	10
20	43.1055	44.0386	45.2247	45.1628	43.42	40.4282	37.409	34.9627	33.0775	31.1118	29.3311	27.9002	26.4605	24.6582	22.8677	21.428	20.2975	19.4833	19.395	19.8085	20.0884	19.2645	17.1465	14.5488	12.3623	11.2746	10.8882	10.8133	10.8101	10.7727	10.613	10.402	10.1833	10.0729	10.0277	10.0973	10.27	10.4093	10.3877	10.2911	10.211	10.1662	10.0933	10.0342	10.0309	10.0309	10.0171	10.0032	10
21	46.5233	47.7782	49.0769	48.2374	45.1963	41.1658	37.9625	36.1671	35.9429	36.2391	36.473	36.3289	35.5326	34.0892	32.012	29.4897	26.7538	24.0627	21.9117	20.4922	19.6488	18.4828	16.3241	13.7711	11.821	11.025	10.8434	10.8133	10.8101	10.7621	10.5572	10.301	10.0822	10.0171	10.0097	10.0619	10.211	10.3568	10.4223	10.4362	10.4297	10.3462	10.211	10.138	10.1629	10.1491	10.0762	10.0138	10
22	45.9989	47.6714	49.329	48.1839	44.56	40.3869	37.6418	36.6035	37.699	39.9091	41.8692	42.7397	42.5172	41.5708	39.4309	35.984	31.7879	27.6746	24.3693	22.176	20.973	19.7145	17.5183	14.7874	12.5325	11.3818	10.9513	10.8272	10.8101	10.7588	10.5401	10.27	10.0545	10.0203	10.0651	10.1592	10.2662	10.3595	10.4463	10.5612	10.6313	10.523	10.3771	10.3181	10.3494	10.3042	10.1893	10.1164	10.0993
23	42.3321	44.0742	45.8084	44.7733	41.6332	38.4824	36.8811	36.6569	38.3751	41.3804	44.0656	45.3856	45.5741	45.1271	43.1704	39.328	34.3331	29.5892	26.1007	24.1428	23.3353	22.3603	20.2745	17.2886	14.2872	12.2366	11.1602	10.8443	10.8101	10.7621	10.5572	10.3042	10.1262	10.2162	10.4752	10.7729	10.9215	10.9044	10.8181	10.7811	10.7547	10.6268	10.523	10.5124	10.595	10.6878	10.7558	10.825	10.7973
24	36.619	37.9108	39.2139	38.6118	36.9702	35.8639	35.9061	36.4196	37.8736	40.2629	42.4636	43.7183	44.3915	44.6968	43.341	39.6997	34.588	29.9017	26.8727	25.7588	25.9689	25.8053	24.1236	20.8042	16.676	13.3587	11.4057	10.8614	10.8272	10.8068	10.661	10.4704	10.4133	10.843	11.6433	12.4441	12.7707	12.4644	11.7997	11.1859	10.8344	10.6439	10.5401	10.5465	10.7982	11.4185	12.1695	12.7247	12.6551
25	30.8023	31.4645	32.1936	32.1357	32.1482	33.0472	34.5064	35.5995	36.6013	38.0672	39.4589	40.5221	41.8543	43.2146	42.7847	39.5491	34.4703	29.8597	27.1594	26.7656	28.0824	28.9254	27.7048	23.9361	18.6649	14.2255	11.5735	10.9224	11.01	11.0935	10.9856	10.8144	10.9719	11.9662	13.5331	14.9099	15.3339	14.516	13.0253	11.6604	10.9062	10.6162	10.45	10.4284	10.9326	12.3297	14.0896	15.4114	15.3893
26	26.0054	26.1803	26.5538	27.0995	28.3291	30.3316	32.2811	33.5513	34.406	35.5733	36.6933	37.7968	39.722	41.9874	42.3595	39.4701	34.4223	29.8043	27.183	27.128	29.1805	30.689	29.5356	25.1856	19.2252	14.4245	11.6768	11.1985	11.6715	11.9876	11.7957	11.5369	12.1034	13.9167	16.258	17.8771	17.9558	16.3212	13.9441	11.9646	10.9134	10.5262	10.301	10.2512	10.959	12.9874	15.7005	17.9766	18.3769
27	22.5139	22.6092	23.08	24.1439	25.7694	27.6603	29.0846	30.1048	31.2345	33.0197	34.7747	36.3943	38.7687	41.4869	42.2044	39.3948	34.2325	29.452	26.7485	26.7624	29.0449	30.6243	29.1849	24.5069	18.6882	14.3873	12.0999	11.9584	12.8901	13.4909	13.1943	12.8409	13.8237	16.3585	19.1548	20.5274	19.8664	17.3557	14.3192	11.9988	10.7839	10.3739	10.1833	10.1506	10.9235	13.2109	16.5194	19.6942	20.8472
28	20.6366	21.034	21.8314	22.8668	23.8646	24.7624	25.313	25.9373	27.3623	29.9109	32.6997	35.3351	38.3853	41.4387	42.2143	39.2862	33.7454	28.4338	25.3348	25.1266	27.2833	28.6969	27.2037	22.9517	18.2145	15.1041	13.6273	13.7377	14.7586	15.4161	15.1399	14.877	16.0231	18.7004	21.4626	22.4116	21.0426	17.8553	14.407	11.9279	10.6165	10.2174	10.0965	10.1432	10.9642	13.3025	16.8773	20.6345	22.4471
29	19.4345	20.3186	21.5418	22.1727	22.0141	21.6389	21.4128	21.6982	23.1799	26.0291	29.5351	33.1913	37.1082	40.6097	41.4464	38.4283	32.5429	26.72	23.1973	22.6323	24.4118	25.6229	24.539	21.5057	18.5757	17.1214	16.7886	17.1824	17.9499	18.3181	17.9882	17.703	18.4724	20.5608	22.8484	23.5034	21.9092	18.5875	15.0313	12.3697	10.7906	10.2365	10.1253	10.3806	11.461	13.9446	17.5712	21.3423	23.2558
30	17.6786	18.9205	20.5232	20.9379	19.9479	18.5206	17.638	17.6208	19.0235	21.7772	25.4421	29.6005	34.0343	37.8127	38.715	35.8838	30.2619	24.6748	21.2145	20.3624	21.4877	22.3493	21.878	20.513	19.8091	20.4103	21.7729	22.9693	23.7009	23.5656	22.7009	21.8504	21.7554	22.803	24.2507	24.6361	23.2827	20.4137	17.0193	14.042	11.8394	10.7924	10.6013	11.3214	13.0331	15.9082	19.406	22.5652	23.8719
31	15.1744	16.4169	18.1374	18.7	17.6681	15.8314	14.4929	14.1918	15.546	18.2138	21.7259	25.6987	29.9239	33.5671	34.5784	32.3284	27.7704	23.3104	20.4398	19.4119	19.7396	20.1514	20.1851	20.4145	21.9528	24.7945	28.1993	30.6518	31.8375	31.391	29.8809	28.3058	27.465	27.7053	28.2973	28.2025	26.9026	24.3551	20.986	17.4516	14.3841	12.6268	12.3167	13.6556	16.2577	19.7899	23.1774	25.4282	25.6294
32	12.6101	13.4576	14.7769	15.4878	14.9757	13.5485	12.3334	12.038	13.407	16.0287	19.1628	22.3986	25.7595	28.9191	30.2009	29.0539	26.2797	23.4584	21.246	19.8682	19.3322	19.4015	20.0404	21.9475	25.8887	31.1426	36.624	40.4026	42.3325	42.1208	40.658	39.0539	38.0991	37.9785	37.8284	36.8526	34.8215	31.793	27.9946	23.8288	19.9887	17.6065	17.1441	18.9547	22.3352	26.586	29.9084	31.1278	29.8549
33	11.1184	11.5146	12.2005	12.7076	12.5655	11.8363	11.1781	11.1784	12.6092	15.2041	18.1126	20.7949	23.3647	25.9419	27.404	27.371	26.4035	25.1236	23.3501	21.4953	20.2464	20.2648	21.6446	25.0587	31.1333	38.556	45.9625	51.1253	54.1385	54.8452	54.3497	53.6954	53.5158	53.584	52.9011	50.7359	47.3151	43.1046	38.5355	34.0065	29.9277	27.1895	26.3515	28.1007	31.8255	36.425	39.5433	39.9269	37.5666
34	10.3658	10.4817	10.6718	10.8767	10.8703	10.7175	10.6556	11.0408	12.5856	15.218	18.1896	20.817	22.9644	24.913	26.1626	26.8485	27.4346	27.6613	26.4956	24.397	22.6836	22.8221	24.9196	29.4774	37.0371	46.1616	55.542	62.7315	67.71	70.1093	71.1278	71.9206	73.053	73.5786	72.3299	68.8172	64.0465	58.8192	53.7218	49.3834	45.7116	42.8687	41.3057	42.3533	45.8061	50.0664	52.6055	52.4629	49.8293
35	10.2541	10.2562	10.2313	10.228	10.2064	10.3094	10.6478	11.4655	13.3137	16.12	19.2864	22.0585	23.9926	25.3205	26.0188	26.7515	28.0631	29.352	29.1882	27.7934	26.6077	27.4156	30.2849	35.3075	42.8959	52.2416	62.806	72.2968	80.1651	85.184	88.251	90.6166	93.0663	94.0586	92.3757	88.0845	83.0082	77.9463	73.2667	69.7697	67.0303	64.4884	62.3473	62.2639	64.5266	67.5149	69.1796	68.9488	66.6274
36	10.2908	10.2594	10.1865	10.1274	10.1506	10.4825	11.2991	12.7905	15.2041	18.2882	21.3747	23.8251	25.2151	25.8774	26.0479	26.4726	27.657	29.2978	30.4711	31.0778	31.9805	34.3725	38.2617	43.2378	49.4941	57.4615	67.9219	79.347	90.5281	99.0048	104.916	109.076	112.535	113.775	112.025	108.062	104.083	100.59	97.4918	95.3997	93.8782	92.1489	90.0707	88.7427	88.8055	89.6051	90.1769	89.98	87.833
37	10.3635	10.2977	10.2313	10.2687	10.5407	11.271	12.6003	14.6604	17.4695	20.6962	23.4328	25.1272	25.5645	25.4191	25.1273	25.2434	26.0945	27.8971	30.6426	33.9029	37.6161	41.9164	46.8709	51.8232	56.8685	63.4849	73.5512	86.2576	99.8707	111.06	119.336	124.81	128.69	130.067	128.898	126.26	124.055	122.544	121.336	120.618	120.073	119.191	117.619	115.465	113.455	112.137	111.643	111.215	108.909
38	10.4002	10.36	10.3608	10.5807	11.2767	12.638	14.4744	16.704	19.366	22.3609	24.6947	25.6995	25.1926	24.0969	23.1698	23.006	23.8559	26.2836	30.8857	36.8677	43.2843	49.3487	55.3436	60.7953	65.96	72.739	83.3995	97.0932	111.737	123.809	132.915	138.803	142.651	144.3	144.264	143.394	142.871	142.849	143.014	143.211	143.167	142.675	141.434	138.957	135.836	133.196	131.769	130.792	128.346
39	10.3843	10.3739	10.4252	10.7913	11.8982	13.8814	16.0666	18.1087	20.2423	22.8246	24.9381	25.6632	24.6032	22.769	21.2359	20.8929	22.1037	25.4705	31.6372	39.5019	47.7969	55.3813	62.6913	69.6616	76.8757	85.7245	97.8658	111.825	125.775	136.771	145.031	150.461	154.165	156.356	157.595	158.148	158.564	159.023	159.567	159.947	159.814	158.93	157.3	154.655	151.492	148.633	146.678	145.065	142.6
40	10.27	10.3291	10.4541	10.8813	12.1967	14.5751	17.0111	18.9172	20.6508	22.911	24.8994	25.5215	24.2252	22.0135	20.1263	19.6653	21.1257	25.1117	32.2049	41.3257	51.3505	60.9943	70.5648	80.1459	90.5809	102.109	115.342	128.421	140.561	149.818	156.832	161.758	165.588	168.517	170.832	172.325	173.274	173.86	174.357	174.517	173.931	172.22	169.704	166.631	163.561	160.885	158.7	156.541	153.945
41	10.1026	10.2313	10.4349	10.88	12.1901	14.6353	17.1573	19.0678	20.733	22.9553	24.9349	25.5292	24.1683	21.9155	19.9978	19.5123	20.9927	25.0718	32.3929	42.2316	53.9442	66.245	79.0279	91.8936	105.52	119.014	132.244	143.648	153.703	161.492	167.663	172.414	176.551	179.976	182.753	184.555	185.705	186.29	186.562	186.328	185.246	182.86	179.602	176.002	172.725	169.96	167.508	164.917	162.158
42	10.0721	10.2562	10.5506	11.0775	12.3815	14.7497	17.1345	18.8923	20.4712	22.6911	24.7191	25.3509	24.0649	21.9464	20.1525	19.7386	21.2878	25.4016	32.706	42.9894	56.3524	71.7053	88.4273	104.916	121.183	135.628	148.198	158.005	166.335	173.034	178.716	183.427	187.638	191.017	193.618	195.233	196.262	196.727	196.736	196.178	194.833	192.323	188.946	185.154	181.536	178.27	175.257	172.248	169.451
43	10.0769	10.2936	10.7456	11.5968	13.1049	15.2943	17.0857	18.1682	19.319	21.3862	23.4497	24.2496	23.4551	22.0674	20.9174	20.8622	22.6191	26.786	33.8223	44.0945	58.7167	76.9251	97.4516	117.011	134.749	149.128	160.928	169.901	177.332	183.308	188.527	192.859	196.503	199.158	201.073	202.218	202.93	203.186	203.018	202.388	201.183	199.139	196.3	192.812	189.032	185.246	181.683	178.338	175.494
44	10.0769	10.3319	11.0377	12.4209	14.2151	15.978	16.6931	16.6477	17.1013	18.7876	20.7403	21.796	22.0492	22.2666	22.5903	23.3766	25.4821	29.6371	36.2573	46.3964	62.2446	83.0245	106.591	128.152	146.383	160.261	171.488	180.188	187.219	192.484	196.874	200.27	202.771	204.304	205.305	205.885	206.232	206.317	206.146	205.708	204.912	203.523	201.393	198.44	194.847	190.934	187.109	183.494	180.417
45	10.0769	10.3458	11.1481	12.7094	14.4172	15.5732	15.3833	14.5435	14.4721	15.6412	17.1605	18.287	19.7258	21.9856	24.4314	26.5659	29.0855	33.2388	40.089	51.2479	68.9949	91.5698	116.106	137.544	155.062	168.309	179.206	187.781	194.475	198.92	202.172	204.349	205.659	206.264	206.594	206.791	206.913	206.938	206.866	206.686	206.264	205.322	203.64	201.096	197.846	194.181	190.43	186.645	183.183
46	10.0769	10.3148	10.951	12.162	13.3325	13.9264	13.4452	12.5478	12.3346	12.9595	13.8365	14.8305	17.1337	21.0586	25.465	29.0658	32.1372	36.6608	44.8262	58.477	78.91	102.713	126.549	146.217	162.129	174.619	185.17	193.38	199.513	203.097	205.252	206.381	206.856	206.954	206.961	206.972	206.983	206.985	206.977	206.94	206.701	205.931	204.403	202.016	198.95	195.447	191.728	187.781	183.999
47	10.0721	10.2456	10.5656	11.1517	11.6665	11.9517	11.7223	11.295	11.1989	11.4177	11.7149	12.4547	14.9335	19.3666	24.5928	29.1638	33.1487	38.9994	49.5056	66.191	89.1323	113.528	135.825	153.082	167.16	178.916	189.065	196.665	202.063	204.923	206.333	206.877	207.017	207.024	207.01	207.004	207.001	206.999	206.999	206.972	206.694	205.785	204.071	201.541	198.401	194.814	190.913	186.703	182.672
48	10.0513	10.1523	10.272	10.5184	10.7355	10.9338	10.9126	10.7424	10.6353	10.5868	10.6206	11.237	13.4327	17.3892	22.2924	27.1929	32.2434	39.7584	52.2552	70.892	95.3693	120.3	141.778	157.421	170.107	181.206	190.987	198.145	203.059	205.537	206.628	206.965	207.007	207.004	207.001	207	206.998	206.986	206.952	206.85	206.42	205.272	203.286	200.548	197.25	193.456	189.228	184.642	180.337
49	10.0513	10.09	10.1413	10.3259	10.523	10.714	10.7385	10.6024	10.4436	10.2904	10.2728	10.7549	12.3331	15.237	19.316	24.1514	29.7327	37.7616	50.502	69.4334	94.6579	120.501	142.409	157.732	169.824	180.536	190.175	197.343	202.345	204.992	206.305	206.837	206.981	206.992	206.981	206.972	206.955	206.892	206.742	206.438	205.757	204.393	202.265	199.455	196.035	191.997	187.422	182.48	177.898
50	10.1399	10.1039	10.0684	10.1939	10.3633	10.5197	10.5682	10.4639	10.3323	10.1657	10.1445	10.4304	11.385	13.3622	16.9011	21.6714	26.9419	33.8039	44.9043	62.7431	87.9509	114.605	137.631	153.713	166.051	176.716	186.406	193.95	199.576	202.942	204.99	206.089	206.6	206.766	206.797	206.74	206.632	206.433	206.081	205.503	204.572	203.146	201.137	198.491	195.089	190.889	186.091	180.943	176.13
51	10.2957	10.1971	10.0545	10.09	10.18	10.27	10.3259	10.2871	10.2358	10.1274	10.1136	10.2503	10.8062	12.2767	15.6698	20.4344	25.0492	30.1277	38.7934	54.4309	78.062	104.263	128.208	145.88	159.423	170.415	180.118	187.983	194.422	198.897	202.095	204.13	205.388	206.009	206.213	206.029	205.661	205.195	204.63	203.896	202.894	201.598	199.886	197.575	194.374	190.213	185.388	180.214	175.339
52	10.5706	10.3942	10.1091	10.0651	10.0855	10.1132	10.1584	10.1722	10.1865	10.1649	10.2679	10.55	11.2052	12.7741	16.3671	21.346	25.8426	30.1746	37.3683	50.8061	71.6095	95.6491	119.207	138.028	152.807	164.169	173.758	181.696	188.705	194.164	198.445	201.413	203.493	204.675	205.105	204.771	204.088	203.336	202.623	201.887	200.968	199.847	198.377	196.346	193.424	189.506	184.892	179.915	175.241
53	10.9915	10.7201	10.2687	10.2049	10.2188	10.2252	10.2529	10.2936	10.3522	10.4817	10.9549	11.9233	13.407	15.8533	20.2254	26.0088	31.4141	36.5953	43.9586	55.9937	73.4599	93.7837	114.863	133.087	148.122	159.628	169.126	176.987	184.182	190.158	195.073	198.621	201.218	202.745	203.303	202.863	201.97	201.037	200.245	199.545	198.705	197.638	196.202	194.256	191.584	188.095	184.019	179.643	175.586
54	11.4595	11.0459	10.3648	10.2668	10.2904	10.3246	10.4585	10.7346	11.1381	11.7554	12.9926	15.0877	17.8458	21.5881	27.1406	34.2806	41.4283	48.5428	57.2556	68.9359	83.7532	100.116	117.262	132.892	146.643	157.745	167.169	174.976	182.112	188.106	193.065	196.61	199.116	200.504	200.942	200.456	199.544	198.573	197.703	196.917	195.975	194.722	193.065	191.011	188.544	185.627	182.398	179.015	175.865
55	11.6734	11.1747	10.3722	10.2875	10.3836	10.59	11.1007	12.0627	13.3708	14.9938	17.2847	20.5798	24.5928	29.6288	36.4769	45.2041	54.4704	63.9379	74.3958	86.2322	99.0831	111.845	124.57	136.427	147.736	157.84	167.023	174.749	181.732	187.457	192.032	195.091	197.018	197.889	197.973	197.39	196.503	195.536	194.55	193.578	192.381	190.745	188.67	186.396	184.179	182.039	179.952	177.864	175.801
56	11.4693	11.0072	10.2841	10.2923	10.6982	11.5481	13.0138	15.1717	17.6508	20.2425	23.1509	26.9824	31.7367	37.7355	45.5847	55.3977	66.164	77.3999	89.1392	101.053	112.478	122.595	131.825	140.344	149.204	158.115	166.937	174.565	181.367	186.693	190.688	193.077	194.295	194.571	194.221	193.457	192.523	191.514	190.403	189.257	187.836	185.879	183.469	181.024	179.074	177.762	176.9	176.15	175.146
57	11.1265	10.8272	10.3681	10.5933	11.6546	13.8471	17.0158	20.6966	24.0177	26.7926	29.2447	32.5128	37.3843	44.1128	52.6483	62.6604	73.6913	85.5804	97.7838	109.368	119.526	127.787	134.749	141.143	148.432	156.625	165.352	172.994	179.575	184.367	187.707	189.487	190.155	189.979	189.261	188.25	187.175	186.082	184.883	183.642	182.149	180.156	177.701	175.158	173.339	172.741	173.119	173.739	173.782
58	10.8406	10.7298	10.6234	11.218	13.117	16.738	21.481	26.2857	29.8482	32.1265	33.4996	35.6006	39.9953	46.8602	55.4265	64.8885	75.3448	86.9551	98.59	108.947	117.509	124.516	130.675	136.771	144.13	152.599	161.701	169.507	175.917	180.26	183.126	184.584	185.031	184.664	183.754	182.511	181.211	179.942	178.609	177.256	175.728	173.879	171.622	169.135	167.405	167.32	168.721	170.578	171.681
59	10.6219	10.7326	11.1468	12.4065	15.0897	19.4642	24.7347	29.7133	33.0156	34.687	35.2133	36.3215	39.8652	45.9848	53.707	62.1353	71.7304	82.3982	92.3495	100.438	107.111	113.547	120.339	127.828	136.799	146.488	156.332	164.369	170.717	174.849	177.574	179.015	179.497	179.137	178.167	176.689	174.995	173.335	171.696	170.075	168.328	166.46	164.369	162.091	160.594	160.971	163.213	166.274	168.664
60	10.6504	11.0771	12.1323	14.0054	16.9546	21.0476	25.51	29.4658	31.9201	33.0907	33.5234	34.5527	37.578	42.6808	49.2122	56.6568	65.4379	74.9646	83.1564	89.3305	94.7519	101.223	109.183	118.489	129.457	140.6	151.203	159.403	165.75	169.918	172.743	174.284	174.862	174.602	173.675	171.979	169.747	167.466	165.339	163.349	161.27	159.199	157.1	155.017	153.829	154.6	157.444	161.53	165.254
61	11.5508	12.342	13.9464	16.0806	18.7223	21.8908	24.7797	26.7861	27.6246	28.011	28.6772	30.3225	33.5245	38.0596	43.6113	50.0735	57.7157	65.8766	72.9055	78.4503	83.774	90.6199	99.5278	110.28	122.895	135.245	146.417	154.671	160.99	165.22	168.158	169.788	170.46	170.337	169.54	167.714	164.991	162.021	159.322	156.941	154.592	152.335	150.127	148.038	146.946	147.965	151.359	156.471	161.566
62	14.3529	15.2833	16.9366	18.6942	20.4048	22.1498	23.1375	22.9603	22.0425	21.6	22.5347	24.9687	28.7175	33.2184	38.2488	43.9905	50.5275	57.5508	64.2234	70.2556	76.3081	83.6004	92.8879	104.126	117.261	130.066	141.618	150.089	156.473	160.681	163.577	165.168	165.837	165.797	165.178	163.439	160.584	157.303	154.283	151.69	149.205	146.779	144.252	141.703	140.218	141.188	145.058	151.202	157.669
63	19.1644	19.7952	20.8245	21.754	22.2166	22.1547	21.09	19.0354	16.9152	15.9701	17.0349	19.8758	23.8955	28.3178	32.9657	38.1653	43.9707	50.2705	56.7126	63.0116	69.5388	77.1094	86.5231	97.6692	110.402	122.939	134.708	143.762	150.593	154.904	157.779	159.355	160.078	160.155	159.742	158.242	155.576	152.388	149.356	146.733	144.155	141.448	138.34	134.94	132.613	133.19	137.429	144.767	152.851
64	23.8412	23.9244	23.9212	23.7946	23.0769	21.5911	19.2349	16.3013	13.8603	12.8029	13.6738	16.1399	19.7433	23.8187	28.177	33.1429	38.9182	45.2104	51.3259	57.0114	63.0657	70.4257	79.5707	89.8941	101.222	112.661	124.29	134.17	142.041	147.149	150.594	152.59	153.685	154.073	153.901	152.63	150.239	147.289	144.368	141.839	139.26	136.287	132.551	128.257	124.97	124.771	128.914	137.196	146.863
65	26.7953	26.4029	25.4098	24.2319	22.6091	20.4749	17.8633	14.9542	12.6713	11.6555	12.0897	13.6956	16.4318	19.9573	24.0383	28.8372	34.8187	41.416	47.2105	51.9025	56.8559	63.3199	71.3364	79.9181	89.0631	98.8204	109.875	120.599	130.085	136.912	141.833	145.013	147.111	148.188	148.357	147.207	144.919	141.934	138.839	136.27	133.762	130.789	126.744	121.885	117.736	116.314	119.636	128.244	139.182
66	27.3656	26.8571	25.5533	24.0023	22.1288	20.0129	17.711	15.2818	13.4457	12.5969	12.6421	13.3743	15.0886	17.8239	21.4085	25.9322	31.8938	38.5744	44.1327	48.1266	51.9427	56.8578	62.7579	68.9513	75.8662	84.1362	94.6298	105.96	116.988	125.88	132.97	138.133	141.899	144.004	144.557	143.26	140.612	137.098	133.35	130.228	127.41	124.516	120.742	116.062	111.488	108.656	110.372	118.183	129.6
67	27.0955	26.7015	25.6853	24.4357	22.7658	20.7627	18.7673	17.0651	16.0372	15.6185	15.4772	15.5003	16.1166	17.6814	20.3756	24.2814	29.6422	35.7305	40.9733	44.7588	47.801	50.9622	54.3979	58.2187	63.2799	70.4311	80.4666	92.1177	104.317	115.122	124.562	132.064	137.876	141.225	142.202	140.495	136.992	132.421	127.51	123.22	119.56	116.624	113.557	109.757	105.321	101.301	101.106	107.318	118.463
68	26.6581	26.4653	25.9981	25.4012	24.286	22.6937	21.3304	20.765	20.9007	21.0584	20.7127	19.8985	19.1258	19.1167	20.6242	23.6882	27.9941	32.8508	37.5131	41.3188	44.0491	45.9969	47.8914	50.4416	54.3673	60.3938	69.4077	80.7041	93.5646	105.991	117.498	127.021	134.652	139.174	140.542	138.261	133.573	127.482	120.914	114.957	110.055	106.906	104.756	102.649	99.581	95.7018	94.2323	98.4947	108.35
69	26.3624	26.3024	26.1814	26.0128	25.5102	24.8564	24.8929	26.02	27.4978	28.1895	27.3887	25.3823	22.9246	21.1796	21.3817	23.3909	26.4432	29.8249	33.5165	37.0379	39.6547	41.3297	43.0271	45.3114	48.3346	52.7273	59.8589	70.1342	83.2925	97.1077	110.239	121.169	130.1	135.647	137.543	134.987	129.349	121.674	113.171	105.313	99.0727	95.6696	94.5102	94.6656	94.138	91.8233	90.1372	92.7583	100.809
70	26.2787	26.253	26.2115	26.2188	26.3805	27.0956	28.9483	31.7678	34.3086	35.347	34.0602	30.9443	27.0101	23.7369	22.4817	23.0711	24.8499	27.0785	29.8387	32.827	35.491	37.6386	39.8461	42.1001	44.2183	46.9533	52.0914	61.0039	73.7541	88.0149	101.811	113.214	122.577	128.732	131.418	129.451	123.839	115.372	105.41	95.75	88.0811	84.3759	84.3063	86.8007	89.0343	89.0083	88.2888	90.3445	96.9778
71	26.7808	26.6178	26.3588	26.3653	27.1449	29.1961	32.5792	36.481	39.4372	40.5485	39.0739	35.5352	30.9525	26.7466	24.0902	23.0185	23.4947	24.9022	26.9599	29.3486	32.0103	34.6776	37.2056	39.0361	40.1424	41.654	45.4142	52.9498	64.3375	77.6619	91.0956	102.34	111.555	117.969	121.645	121.055	116.489	108.333	97.9129	87.0339	78.1545	74.1762	75.0082	79.0492	83.022	84.9182	85.9428	88.8451	95.379
72	28.436	27.8561	26.9482	26.5962	27.6869	30.5112	34.462	38.3104	40.8103	41.689	40.4862	37.497	33.3181	29.0063	25.6188	23.4805	22.9002	23.4601	24.8882	26.8374	29.3456	32.0593	34.6062	36.0891	36.3988	36.9752	39.7621	45.9569	55.2428	66.4951	78.7558	89.5612	98.4798	104.953	109.466	110.209	106.901	99.8032	90.2785	79.7906	70.9501	66.9353	67.7366	71.4402	75.284	78.2351	81.4809	86.7482	94.886
73	30.2593	29.2277	27.6321	26.8035	27.9288	30.9722	34.7293	37.7625	39.2083	39.4662	38.5633	36.5184	33.3086	29.5059	26.2015	23.9002	22.6784	22.3015	23.022	24.6153	26.7536	29.0991	31.6341	33.2724	33.2688	33.0563	34.8151	39.587	46.6783	55.6702	66.4047	76.5892	85.2634	91.8216	96.802	98.1884	95.5871	89.6116	81.9299	73.645	66.6105	63.2385	63.3063	65.2477	67.6923	70.9745	76.2041	84.1105	94.3427
74	30.5459	29.4496	27.7877	26.8996	28.0208	30.9013	34.0579	36.0435	36.2437	35.4852	34.3909	32.9333	30.6669	27.6256	24.9522	23.1659	21.955	21.0861	21.2486	22.4298	23.971	25.7279	28.1441	30.2015	30.5092	30.0116	30.8654	34.2358	39.4494	46.4451	55.297	64.3094	72.5083	79.1696	84.3762	85.8028	83.3321	78.3184	73.0985	68.6067	65.2699	63.8091	63.4298	63.1895	63.5352	66.1946	72.3683	82.0512	93.6439
75	29.0091	28.3204	27.4006	27.1696	28.4448	30.9177	33.2993	34.4337	33.7623	32.1106	30.4623	28.9501	27.1349	24.6939	22.6306	21.3741	20.5967	19.9433	19.9119	20.5673	21.4432	22.6964	24.8501	27.0897	27.9868	27.8351	28.2063	30.2645	33.7643	38.8418	45.5216	52.8336	60.1637	66.742	72.0707	73.632	71.4989	67.5289	64.6236	63.8277	64.4354	65.6893	66.1421	65.2164	64.4098	66.2023	72.0624	81.8101	93.1869
76	27.1442	27.0246	27.2217	28.0987	29.4962	30.9597	31.9437	32.1739	31.2208	29.3451	27.3314	25.4619	23.6973	21.76	20.3301	19.5519	19.2803	19.1165	19.1368	19.3658	19.7379	20.6766	22.5754	24.8295	26.2807	26.676	26.8229	27.5688	29.0732	31.8487	36.208	41.8166	48.1855	54.4021	59.6803	61.6889	60.5467	57.997	56.9379	58.6424	62.118	66.0089	68.4872	69.076	69.119	70.7092	75.4554	83.5991	93.2163
77	26.4728	26.8723	28.0742	29.8441	31.027	30.998	30.1788	29.3655	28.4297	26.8558	24.9033	22.8493	20.9849	19.3454	18.3778	18.0145	18.1894	18.5107	18.7803	18.9386	19.1161	19.8935	21.6803	24.0435	26.0217	26.9071	26.8504	26.1723	25.2997	25.4263	27.5718	31.8936	37.6442	43.5425	48.6844	51.1948	51.3071	50.3752	50.7753	53.706	58.4875	63.9872	68.6131	71.9143	74.3831	76.9447	80.7937	86.662	93.675
78	27.0122	27.974	30.0081	32.1149	32.6244	31.0826	28.7962	27.1133	26.0685	24.6086	22.7686	20.7895	18.864	17.1606	16.149	15.9616	16.622	17.6166	18.4451	18.8287	19.0168	19.7762	21.6082	24.3098	27.0421	28.5247	28.1683	25.9049	22.5603	20.1175	20.1902	23.4595	28.928	34.8206	39.9479	42.8317	44.0245	44.6901	46.5898	50.4429	55.8247	62.0455	68.1129	73.6059	78.4103	82.548	86.3678	90.373	94.5621
79	28.7933	30.2591	32.8553	34.8305	34.5744	32.0554	28.9815	26.6542	25.1288	23.3407	21.4338	19.6055	17.7264	15.8054	14.4789	14.2459	15.2704	16.8381	18.1669	18.7785	19.1042	20.0986	22.3078	25.5258	28.9111	30.6976	29.8359	26.2597	21.2646	17.2326	15.87	18.2087	23.3457	29.2681	34.5118	37.7548	39.8488	42.1035	45.8842	51.1554	57.2604	63.7206	70.1586	76.1762	81.7528	86.8795	91.2229	94.3732	96.3887
80	32.3943	34.2193	37.152	38.8489	37.9378	34.7477	31.0242	27.9349	25.7508	23.6589	21.7056	19.867	18.0213	16.1532	14.8679	14.586	15.5066	16.9636	18.2365	18.9378	19.7042	21.4302	24.4104	28.037	31.3812	32.6952	31.0811	26.8458	21.4704	17.238	15.4807	17.1844	21.6766	27.162	32.3564	36.216	39.6264	43.967	50.1729	57.3133	64.2648	70.6535	76.6749	81.8972	86.6876	91.6167	96.1957	99.0403	99.6225
81	37.2918	39.5794	43.0506	44.5561	42.8805	38.6865	33.8716	29.7245	26.9666	24.9159	23.1479	21.3146	19.6248	18.2078	17.3053	16.8581	17.1298	17.8373	18.5758	19.2554	20.6043	23.2219	26.9997	30.7472	33.4518	33.7878	31.4995	27.3625	22.7329	19.5047	18.5029	20.2718	24.1876	28.8294	33.6159	38.1923	43.37	50.1337	58.6523	67.1595	74.3925	80.3184	85.6777	89.8911	93.3468	97.0943	100.882	102.963	102.425
82	43.0098	46.2178	50.8137	52.1595	49.1479	43.0878	36.5814	31.1276	27.8892	26.0039	24.6445	23.1867	21.9189	21.0233	20.3314	19.5261	18.9681	18.808	18.9631	19.5979	21.3953	24.6105	28.7469	32.3384	34.4185	34.0702	31.5105	27.9336	24.622	23.0988	23.6482	26.2898	30.2582	34.223	38.3524	43.3456	50.2203	59.2019	69.337	78.1407	84.7407	89.6756	94.2601	97.6723	99.8759	101.973	103.956	104.331	102.531
83	47.7229	52.0005	58.0155	59.5206	55.1562	46.8828	38.3985	31.614	27.8557	25.8246	24.6962	23.8381	23.1738	22.6684	22.0338	21.1409	20.3319	19.7946	19.5408	19.9513	21.6876	24.7486	28.3583	31.3123	33.0426	32.8447	30.8381	28.2748	26.5728	26.9513	29.2919	33.1983	37.7916	41.5205	44.9553	49.7293	57.2672	67.1103	77.2943	85.1036	90.3545	94.1725	98.1458	101.234	102.692	103.214	102.876	100.928	97.8338
84	50.5803	55.5457	62.6923	64.8859	60.005	50.0761	39.7495	31.6677	27.2276	24.6062	23.2041	22.5819	22.3625	22.29	22.1658	22.0158	21.826	21.4407	20.8052	20.6458	21.7654	23.9658	26.2218	27.9271	29.283	29.8069	29.1469	28.2189	28.484	30.7922	34.7256	39.6543	44.8101	48.5427	51.4778	55.5442	62.4263	71.4545	80.3166	86.5064	90.3903	93.4251	97.0757	100.08	101.03	100.02	97.2956	93.0575	88.9115
85	51.1392	55.9895	63.2437	66.0874	61.6661	51.4736	40.3666	31.6054	26.6118	23.2483	21.115	20.0337	19.8594	20.2546	21.0118	21.8713	22.4672	22.4953	21.8858	21.4609	21.8759	22.8506	23.5116	23.9106	24.8152	25.9769	26.7935	27.6633	29.782	33.5267	38.385	43.5446	48.5394	52.1682	55.0288	58.4827	63.8842	70.9389	77.9164	82.776	85.8886	88.6998	92.3277	95.3436	95.9492	93.7648	89.3155	83.5385	78.6059
86	49.8587	53.8308	59.9744	62.7425	59.173	50.0698	39.6861	31.289	26.194	22.3127	19.3318	17.3592	16.9044	17.7023	19.223	20.6306	21.525	22.0057	22.157	22.2805	22.2938	21.9838	21.2668	20.7824	21.2638	22.6845	24.6737	27.1646	30.7537	35.3447	40.515	45.2293	49.3324	52.5759	55.6402	58.8352	62.7274	67.7271	73.1939	77.3383	80.0942	82.7726	86.3684	89.4132	89.9126	87.1493	81.8194	75.1106	69.2819
87	46.9864	49.6403	53.788	55.658	52.8012	45.5473	37.1487	30.2849	25.8679	22.047	18.5259	15.7029	14.7111	15.4631	17.2509	18.7636	19.6786	20.5257	21.6612	22.7822	23.0006	22.0918	20.6796	19.7436	19.7566	21.0814	23.9085	27.7494	32.4672	37.5157	42.7345	46.8797	49.9018	52.3803	55.3104	58.5128	61.861	66.0514	71.0043	74.9708	77.5138	79.7352	82.883	85.876	86.7445	84.2774	78.7692	71.2776	64.2178
88	42.4111	43.6281	45.52	46.2689	44.0757	38.9102	33.026	28.2921	25.0563	21.7514	18.087	14.7461	13.1707	13.5543	15.356	17.1017	18.3096	19.5159	21.3158	23.2372	24.0258	23.1985	21.5427	20.1765	19.6644	20.9501	24.6314	29.7359	35.4362	40.8582	46.178	50.0703	52.3981	54.0554	56.4404	59.673	63.3653	67.8706	72.9343	76.8112	79.0601	80.5008	82.7975	85.665	87.2811	85.689	80.2444	71.7499	63.1314
89	36.8609	37.1266	37.5106	37.5313	35.857	32.262	28.3557	25.3988	23.3762	20.9113	17.6732	14.4252	12.69	12.8864	14.6929	16.6326	18.0723	19.4036	21.3196	23.5114	24.8604	24.5883	23.1964	21.7199	20.9853	22.3435	26.4863	32.2125	38.3595	43.9782	49.4586	53.5082	55.8495	57.2994	59.5544	63.1866	67.797	73.1394	78.5298	82.3268	84.2752	84.9631	86.4057	89.1347	91.4938	90.76	85.3712	75.9195	65.8295
90	31.5298	31.2945	30.8854	30.4865	29.1633	26.6287	24.0627	22.2809	21.2203	19.7293	17.3189	14.6504	13.2652	13.7047	15.4934	17.1698	18.3012	19.4387	21.265	23.5012	25.1835	25.4799	24.7226	23.7031	23.1767	24.4383	28.2064	33.5966	39.5151	45.1139	50.6574	54.8353	57.4571	59.4773	62.6829	67.4096	72.9911	78.9277	84.5396	88.3086	90.0566	90.3042	91.2266	93.7585	96.3408	95.9354	90.5366	80.5704	69.4417
91	27.8675	27.3248	26.4451	25.7614	24.6517	22.8097	21.0636	19.9725	19.5116	18.8103	17.3241	15.5306	14.7967	15.5328	17.0714	18.1307	18.6621	19.3805	20.8353	22.7863	24.5476	25.4126	25.5087	25.2378	25.111	26.0546	28.7358	32.9261	37.9973	43.3094	48.7266	52.8764	55.8298	58.999	64.0043	70.3157	76.6902	82.792	88.476	92.2898	93.9625	94.0729	94.7538	96.8255	98.7806	97.8511	92.1688	82.0633	70.6308
92	25.5737	24.7045	23.3065	22.314	21.4144	20.3113	19.4445	19.0711	19.0659	18.9079	18.2363	17.3895	17.1794	17.7488	18.5587	18.8906	18.9516	19.2591	20.0936	21.4747	23.2184	24.7425	25.6956	25.9998	26.0747	26.5276	27.8838	30.5564	34.5495	39.5056	44.8425	49.0898	52.4925	56.7426	63.2168	70.7613	77.7433	83.9388	89.6195	93.3986	95.0294	95.1264	95.5109	96.5953	97.0697	94.9096	88.7991	79.0235	68.3627
93	23.6812	22.713	21.1655	20.1754	19.5841	19.2126	19.2823	19.8305	20.3885	20.6142	20.4394	20.2488	20.3009	20.424	20.2514	19.71	19.2033	19.0856	19.3861	20.2983	22.0453	24.0586	25.5563	26.1228	26.1879	26.1011	26.1355	27.2278	30.0652	34.7706	40.5466	45.7202	50.1848	54.9823	61.3583	68.5402	75.3461	81.5319	87.1914	90.9082	92.5284	92.6267	92.5897	92.3181	90.7979	87.0121	80.6963	72.3492	64.1261
94	21.5275	20.8512	19.7587	19.1438	18.8705	18.9703	19.7526	21.2055	22.5875	23.4229	23.5947	23.609	23.5443	23.2072	22.1783	20.7388	19.5352	19.0501	19.1845	20.0062	21.7984	23.9299	25.5318	26.1228	26.126	25.6303	24.6896	24.6013	26.554	31.1902	37.6961	44.2611	50.0754	54.7529	59.4405	64.5353	70.1606	76.0688	81.6294	85.2913	86.922	87.006	86.5813	85.192	82.1392	77.2661	71.4458	65.5312	60.734
95	20.1003	19.8297	19.3849	19.2169	19.1546	19.4306	20.6008	22.7921	25.2038	26.9585	27.3926	27.0003	26.2928	25.4881	24.0055	21.9665	20.2252	19.6016	20.0456	21.2185	23.0421	24.8297	26.0496	26.467	26.4254	25.8438	24.7512	24.4907	26.3368	31.006	37.7954	45.0661	51.5249	55.3466	57.4314	59.3289	62.7013	67.5953	72.7609	76.3719	78.0373	78.1119	77.6318	76.1281	73.0998	68.7659	64.4645	61.2265	59.4185
96	20.2097	20.3046	20.4353	20.5296	20.5112	20.7795	22.049	24.6309	27.8604	30.528	31.2712	30.3372	28.8211	27.5423	25.9609	23.8009	21.9418	21.436	22.3733	24.0151	25.7796	27.0116	27.6587	27.8481	27.8033	27.4261	26.8508	27.194	29.4812	34.0421	40.2506	46.9472	52.888	55.5701	55.4473	54.547	55.57	58.9958	63.4441	66.8893	68.5653	68.7088	68.482	67.7416	66.1214	63.6988	61.389	59.9945	59.684
97	20.6989	20.9057	21.2154	21.3548	21.3224	21.5904	22.8874	25.5958	29.1876	32.3257	33.2487	31.9722	29.9419	28.3749	26.8183	24.7282	22.9338	22.5654	23.8156	25.7389	27.4496	28.336	28.6358	28.6969	28.6664	28.4911	28.4012	29.3255	32.0528	36.5358	42.1613	48.1153	53.3892	55.3878	54.2695	52.0541	51.7955	54.2783	58.2661	61.6164	63.3044	63.4972	63.4943	63.3986	62.9046	61.9095	60.8368	60.1942	60.2072
x y	1	2	3	4	5	6	7	8	9	10	11	12	13	14	15	16	17	18	19	20	21	22	23	24	25	26	27	28	29	30	31	32	33	34	35	36	37	38	39	40	41	42	43	44	45	46	47	48	49
1	10.9741	10.6751	10.2119	10.0256	10	10.1026	10.7452	12.4631	15.3493	18.4241	21.1221	23.0549	24.9983	27.3195	30.9204	35.7959	42.3808	49.6699	57.812	65.7938	74.1147	82.3188	91.1798	99.7717	107.273	112.513	115.314	116.256	115.637	113.852	110.719	105.984	100.649	95.2922	92.0386	91.2914	92.4562	93.6331	93.6214	92.5627	90.3538	86.4689	81.0183	74.0904	66.3864	58.921	52.2593	47.4205	44.1646
2	10.8987	10.6439	10.2484	10.048	10.0032	10.0993	10.7216	12.376	15.1152	17.9336	20.2858	22.0845	24.2525	27.027	31.0584	36.3884	43.7744	52.2263	61.8804	71.6576	82.3133	92.9712	103.926	113.763	121.605	126.682	129.164	129.899	128.948	126.547	122.844	117.797	112.101	105.861	101.637	100.459	101.83	103.258	103.092	101.423	98.5139	94.1737	88.594	81.4171	73.1892	65.142	57.9915	52.5729	48.3898
3	10.7637	10.6162	10.3633	10.138	10.0309	10.0855	10.5974	11.9646	14.2281	16.561	18.5412	20.3985	23.1038	26.7654	31.8611	38.5063	47.9097	59.0211	72.0532	85.448	99.9759	113.984	127.325	138.338	146.324	151.116	153.228	153.738	152.405	149.231	144.776	139.316	133.284	126.194	120.883	118.901	119.95	121.058	120.246	117.463	113.478	108.472	102.853	95.9213	87.9321	79.7664	71.9152	64.9814	58.5414
4	10.6494	10.613	10.5059	10.2871	10.1071	10.0684	10.3758	11.2543	12.8167	14.8002	16.9959	19.4093	22.6717	27.0489	33.4605	42.0162	53.9429	68.003	84.6439	101.359	118.207	132.928	145.772	155.938	163.275	167.95	170.218	170.855	169.522	166.255	161.69	156.23	150.502	144.026	138.98	136.322	135.939	135.516	133.606	130.001	125.553	120.39	115.136	109.546	103.605	96.8688	88.8948	80.2413	71.2646
5	10.5096	10.5649	10.5898	10.402	10.1768	10.0545	10.1787	10.6275	11.589	13.3505	15.9251	18.9426	22.6407	27.674	35.6142	46.3661	60.7602	77.3182	96.9374	116.163	134.03	147.87	158.716	167.127	173.671	178.551	181.488	182.641	181.673	178.705	174.266	168.875	163.581	158.185	153.931	150.777	148.74	146.516	143.542	139.556	135.241	130.48	125.987	122.155	118.776	114.117	106.779	96.9913	85.7862
6	10.2957	10.3739	10.4611	10.3429	10.1662	10.0513	10.1307	10.3962	11.0661	12.6956	15.4579	18.7435	22.5903	28.0948	37.3536	50.0089	66.3752	84.7071	106.27	127.007	145.271	158.234	167.537	174.705	180.864	186.236	190.089	192.025	191.544	188.846	184.378	178.887	173.706	168.887	165.091	161.627	158.554	155.205	151.647	147.648	143.733	139.642	136.012	133.425	131.611	128.56	122.45	112.686	100.157
7	10.135	10.18	10.2358	10.18	10.09	10.0513	10.1939	10.4842	11.1301	12.6867	15.3973	18.5412	22.0576	27.3262	36.7536	50.214	67.9577	87.8649	110.854	132.355	150.671	163.167	171.767	178.41	184.533	190.38	194.973	197.61	197.63	195.269	190.933	185.509	180.354	175.598	171.857	168.346	165.082	161.492	157.807	153.854	150.082	146.234	142.912	140.662	139.3	137.297	132.793	124.132	111.395
8	10.0256	10.0342	10.0448	10.0342	10.0171	10.0513	10.2562	10.571	11.1998	12.6631	15.2145	18.0297	20.8834	25.1842	33.4616	46.581	65.4909	87.5505	112.4	134.622	152.967	165.269	173.592	180.005	186.071	192.094	197.016	200.085	200.606	198.881	195.169	190.293	185.395	180.697	176.953	173.567	170.502	167.06	163.388	159.231	155.056	150.664	146.848	144.27	142.949	141.82	138.892	131.629	119.301
9	10	10	10	10	10	10.048	10.2529	10.5433	11.0862	12.3353	14.516	16.8946	19.1866	22.5795	29.4079	41.5366	60.8767	84.5321	110.936	133.884	152.482	164.905	173.263	179.629	185.516	191.336	196.185	199.48	200.57	199.719	196.938	192.85	188.389	183.908	180.303	177.194	174.484	171.334	167.678	163.145	158.258	152.887	148.04	144.585	142.774	141.918	139.954	133.946	122.549
10	10	10	10	10	10	10.0342	10.18	10.3942	10.8056	11.6873	13.2081	15.0661	17.2856	20.7108	27.0703	38.4209	57.2395	80.9301	107.796	131.314	150.409	163.106	171.612	177.95	183.493	188.812	193.451	197.083	198.97	199.128	197.208	193.749	189.705	185.697	182.54	179.821	177.411	174.507	170.904	166.087	160.657	154.496	148.643	143.946	140.97	139.543	137.783	132.733	122.574
11	10	10	10	10	10	10.0171	10.09	10.2142	10.4875	10.9921	11.8844	13.4429	16.1867	20.6872	28.0187	39.4856	57.4057	79.7528	105.693	129.008	148.077	160.632	168.992	175.125	180.208	184.955	189.373	193.302	195.854	196.725	195.355	192.318	188.663	185.176	182.549	180.264	178.134	175.364	171.795	166.954	161.454	154.941	148.293	142.322	137.894	135.251	132.82	128.136	119.253
12	10	10	10	10	10	10.0032	10.0171	10.0651	10.2207	10.4585	10.989	12.6229	16.3479	22.5815	31.9533	44.5274	61.9717	82.4985	106.326	128.088	145.951	157.608	165.351	171.005	175.607	179.83	183.982	187.953	190.782	191.973	190.962	188.455	185.336	182.274	179.974	178.093	176.355	173.756	170.187	165.461	160.11	153.345	145.892	138.728	133.019	129.068	125.477	120.726	113.15
13	10	10	10	10	10	10	10	10.0171	10.09	10.211	10.7129	12.7919	17.7391	25.9712	37.9478	52.3756	69.917	88.4991	109.081	127.749	143.228	153.614	160.766	166.103	170.576	174.677	178.697	182.518	185.208	186.273	185.279	183.072	180.264	177.278	174.896	173.068	171.514	169.029	165.45	160.68	155.24	148.212	140.359	132.741	126.509	121.859	117.495	112.722	106.259
14	10	10	10	10	10	10	10	10.0032	10.0171	10.0651	10.5976	13.2378	19.6315	30.2353	45.2773	61.8399	79.4168	95.3464	111.236	125.312	137.689	147.073	154.31	159.906	164.792	169.26	173.408	177.135	179.557	180.322	179.074	176.731	173.791	170.479	167.639	165.325	163.441	160.822	157.047	151.672	145.427	137.995	130.427	123.282	117.302	112.766	108.664	104.525	99.1537
15	10.0256	10.0342	10.0448	10.0342	10.0171	10.0032	10	10	10	10.0171	10.5483	13.5782	21.0968	33.6025	51.0171	69.0318	86.1677	99.2941	110.508	120.055	129.489	138.207	146.08	152.626	158.615	164.065	168.79	172.671	174.937	175.488	173.989	171.252	167.714	163.518	159.577	155.887	152.838	149.527	145.376	139.249	132.101	124.46	117.666	111.626	106.584	103.127	100.546	97.9342	93.8457
16	10.1863	10.228	10.27	10.1971	10.0933	10.0171	10	10	10	10.0032	10.5202	13.7716	21.9806	35.6688	54.5108	73.1125	89.2257	99.5325	106.624	112.21	118.691	126.283	134.594	142.534	150.355	157.452	163.225	167.558	169.883	170.497	169.058	166.135	161.849	156.144	150.083	143.764	138.424	133.529	128.718	122.261	114.953	107.583	101.596	96.7914	93.3029	91.8329	91.7113	91.4408	89.3294
17	10.8734	10.9549	10.9977	10.7448	10.3851	10.1123	10.013	10	10	10	10.5063	13.7545	21.9562	35.6171	54.3663	72.4688	87.3182	95.7133	100.564	104.072	108.637	114.997	123.177	132.101	141.541	150.217	157.158	162.187	164.937	165.981	164.898	162.008	156.999	149.608	141.106	131.88	124.058	117.35	111.86	105.599	98.9271	92.1805	86.6728	82.7795	80.8876	81.4629	83.5	85.3432	85.3638
18	12.7772	12.9145	12.9407	12.3061	11.3114	10.4658	10.0684	10	10	10	10.4721	13.4743	20.9897	33.4783	50.6075	67.0869	80.3892	87.7514	92.079	95.3558	99.4595	105.087	112.649	121.466	131.403	140.995	149.031	155.131	158.887	160.889	160.371	157.465	151.496	142.211	131.325	119.616	109.858	101.699	95.5984	89.5251	83.5057	77.353	72.2872	69.4	69.2217	71.4039	74.4898	77.4343	79.2907
19	15.2399	15.4084	15.3662	14.2566	12.4783	10.9081	10.1367	10	10	10.0032	10.4274	13.0491	19.5666	30.3353	45.0817	59.4423	71.4477	78.7996	83.9994	88.3956	93.3511	99.0672	105.873	113.534	122.603	132.015	140.501	147.382	152.136	155.17	155.159	151.977	144.937	134.086	121.763	109.016	98.724	90.1534	83.7237	77.6191	71.849	66.0111	61.2897	59.2056	60.1825	63.0416	65.9851	68.8784	71.6276
20	17.3881	17.5415	17.3853	15.8738	13.4498	11.2723	10.1921	10	10.0032	10.0342	10.4693	12.7828	18.3956	27.4552	39.703	51.9471	63.12	71.2332	77.9435	83.727	89.6757	95.6524	101.841	108.236	115.854	124.094	131.762	138.109	142.92	146.555	146.942	143.2	134.984	123.116	110.565	98.2803	88.6648	80.5146	74.0518	67.9191	62.2731	56.654	52.1192	50.2506	51.4071	54.256	56.9933	59.7163	62.6756
21	18.3631	18.3845	17.9721	16.2496	13.6562	11.3683	10.2328	10.0171	10.0301	10.182	10.7906	13.0467	18.1546	26.0886	36.6342	47.5222	58.508	67.6079	75.5454	82.075	88.3833	94.3641	100.159	105.752	112.107	118.762	124.525	128.87	132.427	135.742	136.095	131.58	122.486	110.531	98.928	88.1236	79.8583	72.73	66.7526	61.0063	55.7487	50.5364	46.1701	43.9186	44.2258	46.5033	49.3202	52.1972	54.96
22	18.4981	18.1796	17.2674	15.4692	13.2094	11.3346	10.3616	10.1274	10.1709	10.6413	11.7539	14.2744	19.0296	26.0391	35.3643	45.487	56.602	66.5464	75.2851	82.0904	88.37	94.1192	99.3631	104.07	109.147	114.216	117.798	119.465	120.767	122.693	122.237	116.669	107.034	95.8117	85.9815	77.1516	70.4967	64.867	60.1977	55.7483	51.6812	47.6619	44.0899	41.4844	40.3259	41.1012	43.3116	46.1631	48.9067
23	17.9869	17.2287	15.718	13.9258	12.3043	11.1721	10.5624	10.4349	10.6783	11.6855	13.5403	16.4632	20.8436	26.9212	35.2477	44.8377	55.9185	66.1896	75.244	82.1693	88.46	93.9441	98.2737	101.558	105.128	108.913	110.902	110.394	109.384	109.277	107.406	100.947	91.4998	81.651	73.7403	66.6901	61.4064	57.2915	54.3198	51.7303	49.4106	47.1636	44.9452	42.4887	40.158	39.0868	39.7902	42.0231	44.9305
24	16.3135	15.3958	13.7629	12.2901	11.3936	10.9721	10.795	11.0124	11.8	13.5725	16.2464	19.5889	23.7269	29.0079	36.3633	45.2507	55.9361	66.1318	75.2204	82.18	88.4882	93.6384	96.7375	98.0677	99.6137	101.911	102.584	100.461	97.3676	94.9464	91.6921	85.419	77.7182	70.3658	64.8083	59.7968	55.8582	52.7583	50.7316	49.3591	48.4573	47.7467	46.815	44.9899	42.3994	40.0206	38.9061	39.7257	42.1618
25	13.9063	13.1878	11.9675	11.049	10.7248	10.7608	10.9921	11.7537	13.3771	15.9993	19.3424	22.948	27.0168	31.778	38.1897	46.1272	56.1498	66.1489	75.2171	82.1499	88.3417	93.0057	94.7362	93.9396	93.0657	93.3716	92.6212	89.2775	84.6875	80.3908	76.4868	71.7358	67.16	63.1852	60.3113	57.6301	55.0269	52.2446	49.9647	48.5527	48.1208	48.068	47.8043	46.78	44.8681	42.2654	39.7917	38.7583	39.7268
26	11.7594	11.4075	10.8291	10.452	10.4395	10.6301	11.1033	12.3418	14.7114	17.9942	21.7227	25.41	29.5254	34.0862	39.8397	46.9312	56.3262	66.1489	75.1936	81.954	87.5952	91.2875	91.553	88.9289	85.7892	83.8354	81.4685	77.2735	72.2014	67.4041	63.9917	61.3466	59.9104	59.1712	58.8681	58.3408	56.7989	53.9143	50.8302	48.7256	48.1083	48.0708	47.9817	47.6123	46.6354	44.4027	41.1909	38.6326	38.0744
27	10.5748	10.4377	10.2268	10.1229	10.2174	10.4423	11.0539	12.5869	15.3867	18.9917	22.9006	26.5737	30.6552	35.0231	40.3782	46.9819	56.0546	65.8025	74.8305	81.2485	85.8803	88.1424	87.0062	83.1456	78.3937	74.4387	70.4804	65.6083	60.7408	56.6339	54.3901	53.4464	54.0701	55.7814	57.6214	58.6374	57.6075	54.5429	50.9944	48.5298	47.8229	47.8551	47.9414	47.9737	47.5026	45.4951	41.9432	38.6391	37.2626
28	10.2236	10.1629	10.0762	10.0309	10.09	10.2655	10.9081	12.5579	15.4893	19.1377	23.054	26.5609	30.2796	34.1462	39.0798	45.4115	54.3258	63.9804	72.9433	79.0196	82.7007	83.7698	82.0027	78.1012	72.9979	67.8959	62.5663	56.8262	51.8727	48.3385	47.003	47.1039	49.0486	52.6786	56.1427	57.7888	56.4471	52.9768	49.3059	46.8518	46.2492	46.6512	47.2666	47.7614	47.5111	45.5549	41.9937	38.6672	37.213
29	10.0464	10.0342	10.0171	10.0065	10.0203	10.1473	10.7932	12.4989	15.4787	19.1451	23.0406	26.2457	29.1896	32.0846	36.2235	42.0963	50.6132	59.8692	68.5149	74.2781	77.4358	78.1178	76.7841	73.9717	69.587	64.2064	57.8311	50.8727	44.842	40.6406	39.3975	40.3378	43.8329	49.5082	54.3641	56.1344	53.9474	49.7202	45.8347	43.3224	42.8648	43.9512	45.6607	47.0896	47.2445	45.3156	41.7673	38.5166	37.1609
30	10.0513	10.0513	10.0513	10.0513	10.0651	10.2097	10.8523	12.5441	15.4999	19.1829	23.0406	26.0542	28.5134	30.7319	33.985	38.8172	45.929	53.7083	61.0071	66.0011	69.0456	70.431	70.7205	69.8544	66.9124	62.0266	55.3482	47.7002	40.6483	35.3689	33.6793	35.0941	39.7357	46.6529	52.1519	53.8517	51.1285	46.4357	42.299	39.4014	38.6635	40.1071	42.8314	45.2212	45.8197	43.9342	40.4479	37.4521	36.618
31	10.27	10.27	10.2733	10.2904	10.3384	10.5106	11.1113	12.7131	15.5683	19.2	23.0577	26.2383	29.0169	31.2473	33.7578	36.8781	41.3349	46.2092	50.7837	54.214	57.1062	59.7193	62.2406	63.6522	62.3921	58.3648	52.1226	44.895	37.9584	32.4335	30.5181	32.1245	37.0194	43.8425	49.1219	50.9712	48.6896	44.2889	39.9445	36.2277	34.5761	35.5859	38.588	41.4194	42.2593	40.5018	37.3262	35.0166	35.4057
32	10.5401	10.5433	10.5905	10.7733	11.0771	11.4571	12.0609	13.4485	15.9644	19.292	23.0702	26.6265	30.2329	33.0027	35.1345	36.5699	38.1429	39.7525	41.1788	42.693	45.1669	48.7035	52.9408	56.0682	56.4233	53.7518	48.6825	42.4924	36.2785	31.1508	29.2852	30.8223	35.2492	41.0955	45.6343	47.7231	46.4281	42.7879	38.4023	33.9426	31.2617	31.2788	33.6407	36.1662	36.9702	35.6328	33.3421	32.3867	34.5487
33	10.7588	10.7759	10.9652	11.6202	12.601	13.5227	14.2134	15.1773	16.9465	19.5938	23.0942	26.9071	31.0793	34.1896	36.0894	36.3289	35.622	34.437	33.0176	32.6105	34.2029	37.8092	42.6779	46.841	49.056	48.6961	45.4554	40.0619	33.9603	28.8774	27.0077	28.3616	32.2724	37.2026	41.0302	43.1716	42.6131	39.6638	35.4407	30.7105	27.4085	26.4023	27.6082	29.2839	29.9514	29.562	29.1169	30.5073	35.0461
34	10.7893	10.8239	11.1481	12.2308	13.8018	15.2034	15.9878	16.6083	17.7592	19.868	23.0906	26.8203	30.8582	33.7995	35.5144	35.3595	33.7608	31.2914	28.3691	26.7068	27.3816	30.4339	34.8652	39.0586	42.5069	44.333	42.9335	38.1899	31.9816	26.7756	24.8012	25.8037	29.1612	33.3449	36.5007	38.1989	37.6377	35.0627	31.303	26.9549	23.6302	22.0217	22.2259	23.12	23.8171	24.6043	26.1892	29.895	36.4166
35	10.6702	10.7201	11.0654	12.1648	13.6527	14.9289	15.6195	16.2747	17.5543	19.8232	23.0568	26.4192	29.6619	31.8085	33.0407	32.8133	31.2736	28.7488	25.462	23.1785	23.1971	25.6087	29.1682	32.6496	36.3508	39.524	39.9641	36.8408	31.7185	26.9985	24.7707	24.9259	27.1042	29.8785	31.7064	32.172	31.0421	28.8456	25.9923	22.4596	19.3284	17.3622	16.9892	17.6649	18.9482	21.0479	24.2984	29.6213	37.4142
36	10.4307	10.481	10.7391	11.4573	12.3264	13.0197	13.5013	14.4975	16.479	19.3573	22.6928	25.4754	27.6603	28.8066	29.4351	29.3031	28.4128	26.7279	24.119	22.0375	21.9194	23.892	26.6617	29.295	32.508	35.8643	37.494	36.3804	33.2253	29.6022	27.1899	26.2959	26.9205	27.8734	28.0283	26.9372	25.0106	23.0572	21.1566	18.5637	15.8783	14.0225	13.7077	14.7537	16.8377	19.8329	23.7607	29.4092	37.2063
37	10.1814	10.2174	10.3652	10.7179	11.0633	11.2941	11.623	12.9316	15.4586	18.5981	21.5344	23.4216	24.5303	24.8546	24.9797	24.9382	24.6763	23.9842	22.5419	21.2034	21.1402	22.5475	24.6707	26.9439	30.0148	33.4432	35.8496	36.3633	35.093	32.8964	30.6401	28.6976	27.3967	26.1552	24.4935	21.9404	19.3312	17.4572	16.2752	14.6851	12.8563	11.5696	11.636	13.1956	15.9848	19.5527	23.6789	28.9628	35.8581
38	10.0818	10.1026	10.2292	10.5652	10.9936	11.3361	11.7273	13.0327	15.404	18.0658	20.1248	21.1612	21.6435	21.6463	21.4635	21.2464	21.053	20.8466	20.3851	19.9352	20.0664	20.9965	22.7264	25.1171	28.4786	32.1207	34.9123	36.1965	36.0199	34.9707	33.1355	30.578	27.8126	24.8951	22.0007	18.655	15.7844	13.8754	12.9796	12.1276	11.2201	10.6335	11.031	12.7938	15.7935	19.5023	23.5739	28.2283	33.832
39	10.27	10.2904	10.4968	11.1859	12.2083	13.1161	13.7261	14.743	16.3926	18.0691	19.097	19.4435	19.5376	19.2745	18.536	17.6701	17.0632	17.0995	17.6621	18.3549	19.0066	19.6276	20.8812	23.0471	26.3047	29.9358	33.081	35.1802	36.0688	36.0714	34.6769	31.7862	28.053	24.0242	20.3881	16.6811	13.7906	11.9158	11.1825	10.8335	10.5887	10.5052	11.0652	12.8451	15.8415	19.5332	23.429	27.241	31.2442
40	10.5401	10.5742	10.9252	12.1137	13.9221	15.5994	16.5865	17.3358	18.2091	18.9092	19.1345	19.0404	18.8865	18.2761	16.802	15.1215	13.9871	14.1028	15.3041	16.7879	17.9537	18.5282	19.3688	20.9892	23.7323	27.1055	30.5243	33.391	35.1423	35.7702	34.5516	31.5709	27.6328	23.424	19.7985	16.2572	13.6054	11.9342	11.3551	11.2203	11.1862	11.2407	11.7855	13.4924	16.3957	19.9428	23.4941	26.4599	29.113
41	10.7588	10.8068	11.2861	12.8942	15.4036	17.9583	19.6745	20.6071	21.0363	20.8204	20.1088	19.3597	18.8385	17.8962	15.8106	13.4812	11.9337	11.9738	13.2235	14.777	16.0019	16.5869	17.3957	18.9159	21.5165	24.7406	28.0727	30.9707	32.8161	33.5581	32.4055	29.5457	25.944	22.3703	19.5737	16.9106	14.9414	13.7387	13.3771	13.3429	13.3429	13.3974	13.8832	15.4928	18.2233	21.3925	24.2403	26.2074	27.6532
42	10.7844	10.8239	11.2926	12.939	15.6658	18.8099	21.3873	22.9622	23.4856	22.7316	21.198	19.7516	18.8454	17.7484	15.4486	12.9193	11.2545	11.1223	11.8857	12.8383	13.6253	14.1859	15.3495	17.4087	20.3894	23.5728	26.3506	28.4331	29.5983	30.0237	28.981	26.4808	23.5259	20.95	19.3065	17.8499	16.815	16.2981	16.2884	16.4199	16.4638	16.5151	16.9528	18.4252	20.8793	23.4644	25.4183	26.4547	27.0908
43	10.6494	10.6472	10.9497	12.2379	14.6039	17.7854	20.9294	23.1256	23.9512	23.1552	21.4619	19.8664	18.8528	17.7248	15.4006	12.8541	11.1723	10.8776	11.113	11.4062	11.6896	12.2161	13.7683	16.3738	19.5663	22.369	24.2579	25.3029	25.6877	25.7342	24.9342	23.1384	21.161	19.6992	19.0739	18.6414	18.5033	18.8785	19.5546	20.1269	20.3089	20.3602	20.6876	21.8129	23.6503	25.42	26.507	26.8811	27.0566
44	10.405	10.3771	10.5	11.2617	12.9128	15.5427	18.6037	20.9799	22.0751	21.6978	20.5984	19.5064	18.698	17.5595	15.2565	12.7825	11.1561	10.8166	10.8443	10.8785	10.9574	11.4465	13.0508	15.6665	18.5295	20.6726	21.8064	22.2593	22.2612	22.0515	21.4606	20.4415	19.4791	18.9239	18.8768	19.0103	19.5001	20.714	22.1558	23.2487	23.5867	23.6347	23.8134	24.4541	25.5102	26.5386	27.1951	27.4459	27.5424
45	10.1607	10.1274	10.1262	10.4226	11.3006	13.0385	15.44	17.6422	19.1154	19.5743	19.44	18.8971	18.0781	16.7102	14.518	12.4192	11.0909	10.8101	10.8101	10.8101	10.8581	11.2755	12.6057	14.7465	17.0433	18.7322	19.6196	19.9238	19.6603	18.9886	18.1937	17.5803	17.4777	17.8516	18.5713	19.4921	20.6841	22.4845	24.2587	25.4974	25.8631	25.8973	25.9518	26.1758	26.6176	27.3567	28.2605	29.0106	29.3235
46	10.0256	10.0171	10.0097	10.092	10.4849	11.4562	13.0911	15.0713	17.0268	18.3216	18.8398	18.3412	17.0318	15.2251	13.2313	11.7957	10.9843	10.8337	10.8785	10.92	10.9542	11.1814	11.9605	13.3771	15.2312	16.9976	18.2439	18.7497	18.2393	16.8825	15.4642	14.7147	15.1356	16.4426	18.258	20.3515	22.33	24.358	25.8975	26.8331	27.0843	27.0566	26.9841	26.9564	27.2076	28.236	29.9932	31.6664	32.4219
47	10	10	10	10.0407	10.2988	11.0066	12.329	14.2017	16.3515	17.9758	18.6851	17.9613	16.0229	13.7644	11.9649	11.1859	10.8947	10.9676	11.2898	11.5949	11.6226	11.4408	11.4644	12.0949	13.4957	15.3045	16.9814	17.9695	17.6945	16.2183	14.5102	13.5799	14.1111	15.8137	18.3047	21.294	23.9792	26.2906	27.738	28.5098	28.6502	28.3215	27.7713	27.3074	27.4621	28.9377	31.6211	34.3749	36.0392
48	10.0097	10.0407	10.1026	10.2157	10.5948	11.5665	13.2157	15.1862	17.0859	18.3322	18.7779	17.8468	15.5715	13.1114	11.4402	11.0217	11.0217	11.3642	12.2457	13.0962	13.1521	12.339	11.4884	11.3735	12.1572	13.5322	15.2783	16.9186	17.5939	16.9959	15.8182	15.1167	15.4846	16.8083	19.0072	22.034	25.1253	28.0685	30.1338	31.3256	31.4457	30.5332	29.0836	27.8762	27.7804	29.4919	32.7744	36.5093	39.5199
49	10.1013	10.3404	10.79	11.2738	11.9571	13.376	15.5845	17.7322	19.1464	19.5808	19.361	18.1811	15.9584	13.7341	12.2877	11.9824	12.0581	12.5525	13.8023	15.0105	15.0912	13.8313	12.3193	11.512	11.5235	12.184	13.7322	15.9512	17.8358	18.7123	18.6535	18.5215	18.6652	19.2463	20.5357	22.8443	25.8452	29.3445	32.2432	34.0741	34.3045	33.0585	31.0841	29.4356	29.1446	30.8821	34.3885	38.7938	42.995
50	10.3963	11.1472	12.5019	13.7726	14.8571	16.5285	19.0258	21.2441	22.2493	21.8484	20.7079	19.1252	17.2555	15.7531	14.8235	14.6184	14.6807	15.0856	16.1133	17.1032	17.1562	15.9248	14.1078	12.5205	11.5711	11.5103	12.8507	15.4441	18.2928	20.5884	21.7398	22.2807	22.3612	22.5191	23.0977	24.4894	26.8173	30.2193	33.4862	35.7261	36.185	35.2196	33.655	32.3674	32.2296	33.9956	37.6234	42.4385	47.2678
51	10.8971	12.347	14.9728	17.4386	19.1795	20.9563	23.2215	24.9864	25.4247	24.3596	22.5743	20.9275	19.8591	19.4921	19.3223	19.1607	18.8976	18.7383	18.9542	19.327	19.3251	18.4596	16.6581	14.4103	12.4984	11.7111	12.7232	15.3513	18.7074	21.9178	23.9158	24.9662	25.2482	25.6498	26.2533	27.1354	28.5994	31.2209	34.1367	36.4527	37.3954	37.3249	36.8002	36.3008	36.4693	38.125	41.493	46.0995	50.7663
52	11.6595	13.8471	17.8851	21.8674	24.7053	26.7876	28.5599	29.2694	28.6103	26.8335	24.9321	23.9721	24.302	25.3482	26.0671	25.8257	24.7817	23.5406	22.6461	22.3912	22.351	21.8399	20.1732	17.4801	14.5918	12.7596	13.0643	15.474	19.1124	22.8822	25.3947	26.8056	27.466	28.6147	29.9343	30.9244	31.6984	33.2017	35.333	37.7491	39.608	40.7655	41.2082	41.2974	41.6044	42.8009	45.3082	49.0609	53.173
53	12.9379	15.5049	20.3604	25.4102	29.2575	31.7109	32.9931	32.6887	31.1819	29.3203	28.1785	28.4754	30.086	32.0102	33.1814	32.6967	30.7485	28.3414	26.3729	25.5405	25.4518	25.3761	24.4083	22.1953	19.091	16.4226	15.781	17.5684	20.928	24.5145	26.9305	28.3345	29.234	30.9212	32.8287	34.1122	34.604	35.2756	36.6989	39.2854	42.162	44.5455	45.7851	46.2843	46.6893	47.502	49.27	52.1458	55.5442
54	15.0887	17.5807	22.4252	27.686	31.985	34.6747	35.7345	35.1587	33.8251	32.928	33.3646	35.053	37.3597	39.2626	40.2599	39.4294	36.759	33.3181	30.1894	28.5961	28.561	29.5117	30.4103	30.0752	27.9591	25.0368	23.35	23.9957	26.2942	28.8497	30.5659	31.5606	32.285	33.7225	35.3674	36.4529	36.7101	36.8603	37.8258	40.5715	44.2963	47.9332	50.3329	51.6615	52.48	53.469	55.422	58.1238	60.7687
55	16.5369	18.6532	22.8757	27.6146	31.747	34.44	35.5714	35.5223	35.3637	36.1365	38.3063	41.0888	43.6162	45.022	45.3472	43.9628	40.809	36.9568	33.4419	31.7889	32.4962	35.1569	38.5742	40.7712	40.4119	38.0606	35.8727	35.4923	36.5261	37.7575	38.4369	38.5351	38.3629	38.4864	38.8609	39.1078	39.1322	39.1798	40.0146	42.5812	46.3133	50.3572	53.5171	55.5405	56.8197	58.4373	61.376	64.7345	67.1944
56	15.9393	17.679	21.2525	25.4187	29.2501	31.8254	33.1022	33.8506	35.233	37.8201	41.5577	45.3629	48.5282	49.9173	49.5886	47.2707	43.428	39.6136	36.9659	36.9426	39.9884	45.2332	51.3287	55.9085	57.4567	56.369	54.5314	53.7693	53.9323	54.0805	53.5949	52.2002	50.2493	48.1369	46.6173	45.6735	45.4084	45.4459	46.0498	47.8248	50.5102	53.6555	56.3625	58.1958	59.4893	61.6478	65.5589	69.9438	73.1185
57	13.7324	15.3233	18.5972	22.4222	25.875	28.0292	29.1458	30.3859	32.9827	36.9737	41.8515	46.5868	50.8274	52.914	52.4954	49.5846	45.4314	42.2943	41.4351	43.9296	49.8665	57.6392	65.7898	71.8979	74.7866	74.9864	73.9971	73.5174	73.533	73.3502	72.2631	69.7418	66.2533	62.257	59.1962	57.2827	56.6891	56.4689	56.405	56.7501	57.5641	58.6518	59.5493	59.9807	60.4823	62.6583	67.1529	72.629	77.1894
58	11.8493	13.4024	16.4686	19.7909	22.3765	23.4549	23.7765	25.0507	28.6125	34.1094	40.4618	46.4247	51.8865	54.9211	55.1989	52.8318	49.5209	47.763	48.8818	53.619	61.9262	71.7135	81.6368	89.1945	93.4323	94.8191	94.6168	94.4906	94.5538	94.3987	93.3845	90.9089	87.1678	82.4636	78.5523	76.0037	74.967	73.959	72.4561	70.538	68.7544	67.0315	65.2826	63.3348	62.115	63.852	69.0481	76.0004	82.0778
59	11.2973	12.8667	15.7476	18.3813	19.7645	19.5044	18.824	19.8245	23.8461	30.4387	38.1046	45.1403	51.3641	55.058	56.3692	55.4594	53.9993	54.056	56.8691	62.8839	72.2674	82.9191	93.7656	102.305	107.577	109.821	110.221	110.521	110.895	111.131	110.71	109.183	106.302	102.113	98.3136	95.8522	94.6641	92.8202	89.7761	85.7713	81.8606	77.8833	73.8799	69.5642	66.1841	66.8379	72.108	79.7735	86.2745
60	11.2668	12.8574	15.531	17.3219	17.3654	15.929	14.6591	15.4898	19.4418	26.266	34.4876	42.0997	48.6245	52.641	54.7769	55.3514	56.0356	58.3492	63.3659	70.9608	81.2843	92.2402	102.996	111.569	117.431	120.767	122.451	123.944	125.368	126.608	126.955	126.172	123.863	120.184	116.922	115.274	114.704	112.728	108.739	103.36	98.1213	92.7673	87.2836	80.9815	75.1447	73.4268	76.7608	82.9575	88.111
61	11.2716	12.8574	15.3491	16.4508	15.5135	13.4857	12.2816	13.1956	16.7096	22.8642	30.6487	38.054	44.2969	48.2	50.5941	52.0855	54.455	58.8876	66.2186	75.5785	86.8539	97.8505	107.827	115.61	121.491	125.877	129.202	132.329	135.246	137.799	138.822	138.175	135.662	131.93	129.088	128.439	128.969	127.757	124.014	118.694	113.443	107.945	102.03	94.605	86.7487	82.1015	81.9931	84.8608	87.2127
62	11.2716	12.8541	15.2424	15.8969	14.3417	12.0296	10.9971	11.8357	14.5343	19.5573	26.4542	33.1431	38.4828	41.7542	44.2582	46.8376	51.0799	57.6573	67.1016	77.9519	89.9454	100.921	110.144	117.1	122.811	127.93	132.565	137.032	141.294	145.155	147.05	146.825	144.443	140.95	138.489	138.315	139.492	139.38	137.021	133.179	129.034	124.241	118.441	110.175	100.419	92.6998	88.7275	87.4146	85.7929
63	11.2716	12.8541	15.2123	15.7214	13.9617	11.5523	10.5068	11.044	12.9446	16.9868	23.0326	28.8157	32.9522	35.3706	38.0722	41.9545	48.0975	56.429	67.2381	78.7583	90.8691	101.645	110.487	117.116	122.741	128.075	133.211	138.328	143.38	148.213	151.135	151.968	150.506	147.811	145.661	145.215	146.164	146.842	146.247	144.516	141.902	138.004	132.351	123.336	112.056	102.05	95.1995	90.4578	85.0847
64	11.2716	12.8541	15.2091	15.7149	13.9866	11.6256	10.5875	10.9927	12.5642	16.0171	21.2172	25.9125	28.8482	30.5069	33.3608	38.2732	45.8903	55.4067	66.9889	78.6337	90.3171	100.361	108.611	114.991	120.578	125.943	131.434	137.346	143.4	149.346	153.41	155.554	155.326	153.651	151.838	150.909	151.268	152.196	152.768	152.543	151.025	147.754	142.151	132.54	120.11	108.279	99.0637	91.7233	83.767
65	11.2522	12.7793	15.0544	15.5602	13.9732	11.8407	11.0607	11.7913	13.7034	17.0699	21.587	25.3311	27.5523	28.9711	31.9631	37.2836	45.442	55.3193	67.0311	78.3725	89.1697	98.0108	105.335	111.32	116.807	122.222	128.32	135.545	143.07	150.343	155.458	158.67	159.36	158.382	156.829	155.678	155.6	156.237	156.79	156.634	155.16	151.861	146.126	136.245	123.279	110.242	99.2214	90.3431	81.6265
66	11.1337	12.385	14.2536	14.6865	13.5153	12.1421	12.1384	13.6902	16.3803	19.9969	24.1739	27.5225	29.9311	31.9328	35.3336	40.6525	48.467	57.7231	68.4989	78.7252	88.1697	95.7249	102.182	107.797	113.194	118.737	125.603	134.321	143.408	151.811	157.549	161.287	162.429	161.809	160.37	159.07	158.6	158.615	158.451	157.423	155.192	151.296	145.204	135.375	122.631	109.339	97.4228	87.9458	79.666
67	10.9156	11.7496	13.0025	13.3581	12.8695	12.7211	13.9129	16.456	19.8602	23.7667	28.0288	31.725	35.1047	38.3535	42.6978	48.162	55.2796	63.1741	72.0941	80.5808	88.649	95.4352	101.492	106.864	112.096	117.726	125.157	134.896	144.919	153.731	159.486	163.245	164.561	164.155	162.751	161.2	160.232	159.654	158.885	156.994	153.842	149.036	142.371	132.678	120.677	108.058	96.2442	86.7467	79.0139
68	10.8422	11.4611	12.4733	13.0471	13.3488	14.3653	16.649	19.995	23.9106	28.2761	33.2859	38.1462	43.0338	47.8547	53.6804	59.7585	66.1719	72.2424	78.9041	85.7527	93.1276	99.9727	106.03	110.995	115.72	121.137	128.497	138.07	147.611	155.57	160.538	163.863	165.214	165.036	163.795	162.133	160.76	159.669	158.386	155.805	151.8	145.967	138.481	128.733	117.565	106.182	95.4034	86.7553	80.0167
69	11.0506	11.8705	13.3226	14.5342	15.5107	17.1854	20.1127	23.9751	28.362	33.5079	39.8008	46.2341	52.7015	59.1247	66.8437	74.1195	80.2265	84.6782	89.5415	95.4915	102.983	110.379	116.411	120.539	124.207	128.877	135.3	143.317	150.936	156.987	160.635	163.257	164.585	164.753	163.869	162.302	160.679	159.1	157.229	153.9	149.063	142.211	133.818	123.719	113.025	102.853	93.6309	86.7131	81.7814
70	11.4037	12.6131	14.8346	16.9513	18.6368	20.7562	23.9933	28.0922	32.7828	38.5108	45.742	53.5348	61.7793	70.1985	80.0139	88.8173	95.7344	100.268	104.992	110.926	118.644	126.162	131.685	134.63	136.866	140.118	144.622	149.904	154.686	158.387	160.595	162.301	163.28	163.552	162.951	161.589	159.811	157.643	154.864	150.464	144.695	137.153	128.394	118.235	107.751	98.3118	90.3894	85.1933	82.1263
71	11.6267	13.0729	15.8275	18.8415	21.5396	24.5115	28.2826	32.6515	37.5503	43.3845	50.7073	59.3236	69.7017	80.7908	92.8542	103.312	112.323	119.078	125.417	131.773	139.039	145.67	150.13	151.908	152.584	153.726	155.44	157.399	159.206	160.649	161.452	161.914	162.042	161.995	161.474	160.218	158.181	155.157	151.021	144.985	137.953	129.975	121.578	111.972	101.774	92.636	85.4227	81.2863	79.4978
72	11.6254	13.1058	16.1458	20.0147	24.0153	28.1822	32.6452	37.2719	42.3245	48.1386	55.3785	64.4968	76.5001	89.6798	103.572	115.671	127.218	136.847	145.434	152.56	159.453	165.17	168.689	169.546	168.76	167.623	166.467	165.4	164.709	164.235	163.659	162.626	161.474	160.599	159.775	158.384	155.933	151.939	146.353	138.676	130.423	122.011	113.977	105.051	95.3774	86.5209	79.5641	75.8868	74.9519
73	11.5978	13.1041	16.4483	21.2055	26.6148	32.1209	37.4051	42.3844	47.7528	54.1073	62.1632	72.0061	84.5779	98.4431	113.713	127.642	141.224	152.609	162.724	170.931	178.563	184.64	188.046	188.153	185.691	182.187	178.284	174.48	171.537	169.179	167.04	164.221	161.497	159.45	158.03	156.238	153.264	148.317	141.462	132.471	123.176	113.882	105.285	96.488	87.6258	79.6264	73.1818	70.107	70.3725
74	12.2544	13.8276	17.4178	22.7147	28.9654	35.4617	41.6215	47.2605	53.1921	60.3983	69.7389	80.3194	92.525	105.734	121.375	136.376	150.635	162.182	172.822	182.174	191.348	198.728	202.749	202.511	198.753	193.516	187.719	182.094	177.591	173.806	170.405	166.196	162.211	159.061	156.913	154.584	151.081	145.226	137.287	127.379	117.426	107.145	97.3849	88.1667	80.053	73.3322	67.9165	65.6928	67.0218
75	14.375	16.056	19.7741	25.0221	31.3061	38.4028	45.6624	52.4298	59.1381	67.02	77.2153	88.1576	99.8222	112.059	127.08	141.864	155.807	167.174	178.279	188.748	199.282	207.791	212.56	212.442	207.921	201.363	194.162	187.377	181.945	177.253	173.083	168.107	163.378	159.34	156.429	153.503	149.415	142.392	133.054	122.074	111.567	100.568	89.8914	80.274	72.7257	67.3658	63.4413	62.1639	63.8239
76	18.149	19.9851	23.8144	28.7127	34.503	41.6469	49.6185	57.3049	64.5822	72.574	82.5971	93.133	104.148	115.326	128.731	141.998	155.027	166.378	177.982	189.003	199.774	208.232	213.08	213.249	208.826	202.002	194.474	187.552	182.066	177.345	173.237	168.449	163.737	159.297	155.782	152.289	147.633	139.576	129.053	117.179	106.301	95.0373	84.0732	74.3063	66.9792	62.5433	60.0175	59.7719	61.6385
77	24.2911	26.393	30.6007	35.3985	40.8201	47.5998	55.4423	63.1645	70.446	77.9817	86.8985	96.0174	105.487	114.809	125.559	136.522	148.441	159.973	172.021	182.959	192.841	200.015	203.907	203.964	200.125	194.099	187.43	181.344	176.652	172.806	169.612	165.801	161.65	157.103	152.941	148.664	143.349	134.695	123.742	111.572	100.511	89.0865	78.0278	68.2679	61.1508	57.3464	55.9089	57.0995	60.5123
78	31.1821	33.5508	38.2591	43.3583	48.826	55.1576	62.2067	69.1	75.5878	81.8457	88.6238	95.2341	102.046	108.694	116.329	124.917	135.795	147.506	159.807	170.233	178.675	183.968	186.275	185.809	182.645	177.953	172.669	167.712	163.985	161.331	159.489	157.236	154.157	149.889	145.186	140.111	134.306	125.787	115.42	103.867	93.1418	82.0025	71.3281	62.0812	55.4882	52.1332	51.2987	54.0271	60.1367
79	38.3806	40.9021	45.9538	51.4314	57.1215	63.1794	69.4375	75.1418	80.0216	83.7737	86.9649	89.5399	92.1022	94.8864	98.7352	104.658	114.175	125.743	138.183	148.195	155.326	158.851	159.711	158.79	156.124	152.335	147.877	143.486	140.26	138.478	138.099	137.96	136.681	133.267	128.263	122.459	116.343	108.407	99.3992	89.5086	80.2274	70.5687	61.3879	53.7296	48.5826	46.1566	46.0136	50.1733	59.1901
80	43.5294	45.9225	50.7984	56.3253	62.1601	68.2262	74.0719	78.6412	81.5249	82.2961	81.6868	80.0986	78.2245	77.1454	77.6466	81.3008	89.2772	100.018	111.885	121.231	127.309	129.715	129.791	128.664	126.162	122.595	118.269	113.883	110.648	109.131	109.763	111.541	112.211	110.041	105.289	99.4128	93.536	86.5315	79.1496	71.4348	64.4054	57.2096	50.4245	45.062	41.8485	40.6879	41.4058	46.5204	57.2971
81	46.4718	48.3512	52.3036	57.1475	62.7123	68.752	74.3216	77.6783	78.3462	76.2397	72.5755	67.8349	62.3909	58.1202	56.0266	57.8645	63.9704	72.682	82.2295	89.4813	93.8745	95.269	94.7016	93.156	90.6192	87.4403	83.8034	80.0808	77.296	76.1151	77.3615	80.3478	82.5467	81.9485	78.4814	73.7985	69.0503	63.436	57.803	52.4267	48.0382	43.7944	39.8177	36.8723	35.5446	35.7382	37.5629	43.3177	54.5643
82	47.2348	48.3251	50.8198	54.3062	59.0658	64.7546	69.9422	72.2474	71.1554	67.1831	62.0842	56.1537	49.1653	43.3694	40.0683	40.871	45.1999	51.2729	57.4184	61.5901	63.7923	64.0989	62.8532	60.7545	58.3008	56.027	53.8408	51.5302	49.7369	49.0876	50.5323	53.7393	56.5344	57.1979	55.5112	52.9061	49.9576	45.9753	41.828	38.2449	35.889	33.9447	32.1792	31.0013	30.9658	32.3155	35.3849	41.588	52.1955
83	46.834	46.9165	47.5139	48.9197	52.1018	56.8628	61.4485	63.0373	60.8704	55.9943	50.5639	44.821	38.0973	32.4739	29.2189	29.5631	32.5222	36.3562	39.6223	41.1354	41.3124	40.5108	38.7178	36.4552	34.4525	33.1631	32.1607	30.8382	29.6425	29.2665	30.5829	33.4794	36.2805	37.7445	37.535	36.7405	35.4587	33.1611	30.5199	28.4064	27.3864	26.8591	26.5276	26.6518	27.7966	30.538	35.1664	41.8481	51.258
84	45.9229	45.1362	44.005	43.3099	44.5704	47.9023	51.5297	52.6466	50.2234	45.3922	40.2688	35.2691	29.7109	25.2612	22.805	23.1945	25.565	28.3659	30.3829	30.6255	29.4869	27.7103	25.6481	23.8743	22.7555	22.2135	21.5713	20.219	18.784	18.1213	19.0776	21.5245	24.069	25.6955	26.0728	26.1018	25.8409	24.9159	23.6793	22.7096	22.3521	22.3428	22.6462	23.7323	26.1682	30.5108	36.6325	43.6255	51.7
85	43.5653	42.2001	39.873	37.6953	37.31	38.8187	40.7255	41.0213	38.9074	35.2049	31.3401	27.5958	23.4697	20.3511	19.0123	20.0086	22.5853	25.208	26.777	26.3188	24.2003	21.6234	19.4785	18.4399	18.4213	18.7273	18.4548	17.069	15.245	13.9501	14.0747	15.6018	17.4743	18.7842	19.3342	19.8784	20.3989	20.548	20.3362	20.0869	19.9775	20.0116	20.5348	22.4657	26.2885	32.0692	38.9625	45.4876	51.7435
86	39.4399	37.9168	35.1979	32.5771	31.3189	31.1882	31.154	30.4058	28.7876	26.6884	24.5498	22.1678	19.1475	16.9204	16.5562	18.3876	21.4507	23.9699	24.9072	23.5577	20.5859	17.499	15.3402	14.7868	15.6871	16.9918	17.6309	16.9294	15.268	13.4782	12.5316	12.7581	13.6368	14.3817	15.0239	16.1689	17.4972	18.4516	18.7623	18.8181	18.8214	18.8787	19.612	22.309	27.294	33.8837	40.6035	45.8671	50.0123
87	33.2754	32.0725	29.8995	27.8674	26.6423	25.6928	24.437	23.0737	21.9895	21.2536	20.5606	19.3247	17.2811	15.7247	15.8941	18.0708	21.3046	23.6507	23.9465	21.8032	18.2904	15.0207	12.886	12.5052	13.9325	16.0445	17.6657	17.9215	16.8678	15.1093	13.4247	12.3494	12.0008	11.9413	12.4467	13.8349	15.5033	16.7559	17.177	17.3011	17.4212	17.7486	18.9568	22.2188	27.6062	34.004	39.8533	43.778	46.2574
88	26.3997	25.7504	24.5924	23.5346	22.7978	21.9425	20.7596	19.6745	19.0897	18.9705	18.9071	18.3899	17.3008	16.4922	16.8726	18.7498	21.6361	23.7191	23.6784	21.2101	17.497	14.1658	11.9831	11.6161	13.23	15.7015	17.8371	18.7058	18.3542	17.1975	15.4657	13.4825	11.9495	11.0126	11.0693	11.985	13.2122	14.2322	14.6357	14.8296	15.1325	15.9731	17.851	21.3391	26.2344	31.6209	36.4723	39.6302	41.3826
89	20.1332	20.1746	20.2894	20.3624	20.3119	19.9971	19.5023	19.0698	18.8523	18.8287	18.819	18.626	18.261	18.1379	18.7223	20.2512	22.5957	24.3072	24.2185	21.9254	18.1887	14.5663	12.0263	11.514	13.1209	15.7191	18.1617	19.5839	20.0183	19.7158	18.1971	15.4583	12.7364	10.9023	10.4756	10.7248	11.2229	11.7256	11.9943	12.2399	12.775	14.2229	16.7127	20.0521	23.7576	27.514	31.1317	33.8686	35.7417
90	15.424	16.0556	17.2633	18.3077	18.8417	18.928	18.9142	18.9109	18.9109	18.9109	18.9012	18.8434	18.7945	19.1334	20.2074	21.9278	23.9664	25.2713	25.2759	23.4419	19.6946	15.4506	12.2475	11.4622	12.9967	15.6678	18.5433	20.847	22.2342	22.6502	21.0789	17.4725	13.5848	10.9531	10.2272	10.1367	10.2019	10.3367	10.4804	10.7532	11.4882	13.3211	16.0203	18.8685	21.2019	23.2113	25.3826	27.6348	29.9763
91	12.8162	13.6887	15.3058	16.6858	17.4262	17.7984	18.2309	18.6496	18.8703	18.9109	18.8874	18.7225	18.4341	18.7138	20.1497	22.3772	24.5718	25.8469	26.1597	24.8293	21.0787	16.2232	12.3855	11.248	12.5027	14.9787	18.2175	21.5863	24.0406	25.0041	23.1888	18.8471	14.1236	10.9657	10.1242	10.0171	10.0032	10.0374	10.2226	10.7761	11.8993	13.8886	16.2245	18.0933	18.975	19.374	20.2027	22.1018	25.1549
92	11.4177	12.1185	13.3881	14.4419	15.1057	15.877	17.0456	18.1617	18.7571	18.8906	18.8393	18.38	17.4039	17.0035	18.2238	20.7719	23.4871	25.2865	26.179	25.2966	21.6393	16.4913	12.3061	10.8289	11.5801	13.4727	16.7144	20.9591	24.4855	26.0429	24.1537	19.4475	14.3142	10.9237	10.0619	10.0065	10.0236	10.1197	10.5745	11.7768	13.5493	15.5635	17.0567	17.479	16.7934	15.8299	15.7734	17.7565	21.6671
93	10.9548	11.2699	11.8311	12.2872	12.7462	13.7676	15.4739	17.1969	18.2982	18.7257	18.7645	18.0171	16.2884	14.9519	15.4268	17.7726	20.7388	22.9765	24.2368	23.6375	20.4127	15.7554	11.9164	10.3973	10.6768	11.8757	14.6327	18.8986	22.8315	24.8842	23.3962	19.0154	14.0922	10.8476	10.0513	10.0236	10.1575	10.5652	11.58	13.6389	16.0571	17.9161	18.3352	17.2505	15.2868	13.6216	13.4719	15.9312	20.4178
94	10.5803	10.6491	10.801	10.9419	11.2522	12.1245	13.6846	15.539	17.1683	18.2	18.5617	17.693	15.5096	13.4518	12.9719	14.4538	16.7462	18.6303	19.7306	19.3869	17.1618	13.9172	11.2203	10.1	10.1294	10.7357	12.559	15.7386	19.102	21.4292	20.9201	17.6709	13.5835	10.8105	10.1071	10.0684	10.4239	11.4698	13.3624	16.3033	19.1035	20.5393	19.8203	17.3959	14.5332	12.8061	13.219	16.2901	20.839
95	10.27	10.301	10.4297	10.5991	10.8618	11.3318	12.242	13.725	15.5384	17.0255	17.6789	16.9071	14.8322	12.699	11.6403	12.1202	13.2293	14.2259	14.8153	14.6537	13.5413	11.9231	10.5717	10.0158	10.0138	10.2923	11.1846	12.8647	15.0706	17.2406	17.654	15.7779	12.868	10.7915	10.2174	10.1645	10.748	12.4534	15.1366	18.5288	21.1722	22.0362	20.6345	17.6359	14.5516	13.2315	14.391	17.8438	21.9658
96	10.0513	10.0822	10.2142	10.3975	10.626	10.8324	11.229	12.1706	13.5816	14.8919	15.5172	14.9983	13.4965	11.8322	10.7426	10.5907	10.8008	11.076	11.2524	11.2117	10.9047	10.4804	10.1285	10.0024	10.0032	10.0675	10.2902	10.8147	11.9411	13.5558	14.3685	13.6554	12.0399	10.8172	10.4329	10.4003	11.1186	13.1813	16.1843	19.4306	21.5009	21.9102	20.4467	17.6082	14.7035	13.7789	15.4558	19.0793	22.7532
97	10	10.0256	10.135	10.2957	10.5144	10.6799	10.9383	11.6182	12.663	13.671	14.1549	13.7707	12.6422	11.3433	10.4385	10.1814	10.1863	10.2908	10.3843	10.3794	10.27	10.135	10.0256	10	10	10.0049	10.0464	10.2681	11.0201	12.2696	13.0138	12.6649	11.6182	10.813	10.5401	10.5333	11.2784	13.3893	16.3811	19.3718	21.0475	21.2821	19.9881	17.4631	14.7612	13.9768	15.7644	19.379	22.8676
x: 0.07-0.7nm
y: 0.07-0.7nm
[truncated: 54 more columns]

## Sheet: Figure 2a
Pt L3 XANES profiles of the 0.75Pt/ND@G and 0.75Pt0.2Fe/ND@G
x(energy)	y1(Pt foil)	y2(PtO2)	y3(0.75Pt/ND@G)	y4(0.75Pt0.2Fe/ND@G)
11369.2	0.00645	0.01913	0.0114	0.01184
11374	0.00592	0.01705	0.01053	0.01089
11379.4	0.00551	0.01349	0.00955	0.01012
11384.2	0.00497	0.01262	0.00887	0.00913
11389.3	0.00453	0.01137	0.00796	0.00826
11394.1	0.00418	0.01018	0.00773	0.00789
11399.4	0.00365	0.00825	0.00647	0.00667
11404.2	0.00335	0.00793	0.00555	0.00587
11409	0.00287	0.00733	0.00495	0.00502
11414.6	0.00254	0.00456	0.00408	0.0041
11419	0.0021	0.00497	0.00346	0.00343
11424.4	0.00188	0.00356	0.0028	0.00269
11429.3	0.00134	0.00307	0.00207	0.00207
11434.5	0.000894941	0.002	0.00123	0.00131
11439.1	0.000471306	0.00156	0.000642541	0.000802452
11444.2	-2.75755e-05	0.000754967	0.000106587	0.000198708
11449.4	-0.000300096	0.000565303	-0.000571507	-0.000630776
11454	-0.000706088	-0.00105	-0.00104	-0.00102
11459.5	-0.000951877	-0.00127	-0.00176	-0.00167
11464.1	-0.0013	-0.00192	-0.00228	-0.00208
11469.2	-0.00153	-0.00247	-0.00258	-0.00259
11474.2	-0.00184	-0.00291	-0.00289	-0.00296
11479.4	-0.00209	-0.00286	-0.00319	-0.00324
11484.1	-0.0022	-0.00317	-0.00337	-0.00345
11489	-0.00236	-0.00337	-0.00341	-0.00347
11494.6	-0.00228	-0.00419	-0.0035	-0.00358
11499	-0.00224	-0.00426	-0.00312	-0.0033
11504.5	-0.0019	-0.00375	-0.00271	-0.00293
11509.2	-0.00152	-0.0033	-0.00214	-0.00221
11514.4	-0.000808547	-0.00281	-0.00107	-0.00131
11519.1	0.000162299	-0.00141	0.000390216	0.000321739
11524.2	0.00174	0.000187939	0.00291	0.00299
11529.2	0.00375	0.00276	0.00571	0.00578
11534	0.00716	0.00679	0.01033	0.01064
11539.5	0.0124	0.01302	0.0169	0.01748
11544.2	0.02104	0.0232	0.02789	0.02918
11544.5	0.02172	0.02381	0.02884	0.03021
11545	0.02318	0.02529	0.03063	0.03208
11545.5	0.02474	0.02659	0.03265	0.03418
11546	0.02661	0.02786	0.03501	0.03641
11546.5	0.02844	0.0297	0.03725	0.03893
11547.1	0.03041	0.03155	0.03962	0.04137
11547.7	0.03216	0.03378	0.04174	0.04348
11548	0.03312	0.03526	0.04289	0.04468
11548.7	0.03487	0.03799	0.0449	0.04673
11549	0.03575	0.03924	0.04588	0.04788
11549.6	0.03775	0.04266	0.04797	0.05017
11550.1	0.0392	0.04536	0.04984	0.0519
11550.6	0.04144	0.0489	0.05244	0.05465
11551	0.04398	0.05162	0.05539	0.05782
11551.5	0.04725	0.05481	0.05955	0.06186
11552	0.05099	0.05831	0.06378	0.06645
11552.6	0.05548	0.06244	0.06915	0.07195
11553	0.05975	0.06654	0.07387	0.07701
11553.6	0.06527	0.07182	0.08029	0.08361
11554	0.06984	0.07623	0.0854	0.08895
11554.6	0.0754	0.08161	0.09143	0.09529
11555	0.08049	0.08735	0.09723	0.10128
11555.5	0.08681	0.09428	0.10409	0.10839
11556	0.09408	0.10189	0.1123	0.11666
11556.5	0.10312	0.11034	0.12199	0.12715
11557	0.11566	0.12024	0.13567	0.1414
11557.5	0.13039	0.13038	0.15133	0.15726
11558	0.14934	0.14299	0.17206	0.17815
11558.6	0.16837	0.1563	0.19101	0.19823
11559.1	0.18622	0.17235	0.21089	0.21769
11559.6	0.20182	0.18812	0.2261	0.23398
11560.2	0.2211	0.20956	0.24704	0.25379
11560.6	0.23833	0.22955	0.26474	0.27229
11561.1	0.25981	0.25247	0.28599	0.2938
11561.6	0.28428	0.27871	0.31033	0.31929
11562.1	0.31793	0.3126	0.34732	0.35655
11562.5	0.35954	0.34921	0.39073	0.40037
11563.1	0.42417	0.40287	0.46188	0.47271
11563.5	0.49297	0.45864	0.54337	0.55153
11564.1	0.58585	0.53436	0.65442	0.65839
11564.5	0.67405	0.60998	0.76461	0.76485
11565	0.77499	0.71114	0.89278	0.88536
11565.6	0.87455	0.83417	1.01109	0.99957
11566	0.95641	0.97505	1.11634	1.0974
11566.6	1.03694	1.14715	1.20584	1.1821
11567.1	1.10292	1.34123	1.28545	1.25288
11567.6	1.15481	1.5523	1.35155	1.31086
11568	1.1873	1.75914	1.39542	1.3496
11568.5	1.20011	2.00127	1.41908	1.36789
11569	1.18813	2.20244	1.40949	1.35621
11569.5	1.15936	2.3471	1.36866	1.31679
11570	1.12959	2.36221	1.31685	1.27049
11570.6	1.10551	2.25305	1.26911	1.22848
11571.1	1.08873	2.09327	1.23555	1.19824
11571.7	1.07094	1.86402	1.196	1.16339
11572.2	1.0569	1.65347	1.16411	1.13721
11572.6	1.04583	1.50519	1.1415	1.11641
11573.1	1.03284	1.33918	1.11235	1.09212
11573.6	1.02013	1.21202	1.08332	1.06786
11574	1.00857	1.10951	1.05656	1.04463
11574.5	0.99579	1.02288	1.02919	1.02063
11575	0.98409	0.94055	1.00184	0.99659
11575.5	0.97585	0.87659	0.98218	0.9793
11576	0.97013	0.8286	0.96676	0.96525
11576.5	0.96712	0.79177	0.95444	0.95502
11577.1	0.96654	0.76469	0.9455	0.94701
11577.6	0.96796	0.74844	0.94064	0.94164
11578.1	0.97047	0.73952	0.93683	0.93883
11578.6	0.97397	0.73311	0.93514	0.93736
11579.1	0.97836	0.73	0.93417	0.93661
11579.5	0.98329	0.72868	0.9345	0.93717
11580	0.9886	0.72914	0.93629	0.93871
11580.5	0.99314	0.73068	0.93859	0.94086
11581	0.99556	0.73381	0.942	0.94388
11581.5	0.99523	0.73869	0.94536	0.94686
11582.1	0.99298	0.74513	0.94699	0.94914
11582.6	0.99027	0.75255	0.94829	0.95014
11583.1	0.98712	0.76081	0.94936	0.95146
11583.6	0.98364	0.76722	0.94989	0.95173
11584.1	0.98012	0.77211	0.95032	0.9521
11584.7	0.9758	0.77545	0.95088	0.95242
11585.1	0.97225	0.77796	0.95097	0.95259
11585.5	0.96752	0.78036	0.9504	0.9526
11586	0.96213	0.78195	0.9506	0.95211
11586.5	0.95747	0.78412	0.95017	0.95132
11587	0.95397	0.78769	0.95004	0.95103
11587.5	0.95229	0.7932	0.94968	0.95093
11588	0.95235	0.80084	0.94974	0.9514
11588.6	0.95399	0.8112	0.95059	0.95178
11589	0.95653	0.82282	0.95175	0.95285
11589.6	0.9605	0.83763	0.95326	0.95391
11590.1	0.96496	0.852	0.95519	0.95567
11590.5	0.97012	0.86394	0.95695	0.9574
11591.1	0.97719	0.87691	0.95993	0.96002
11591.5	0.9853	0.88631	0.96291	0.96309
11592	0.99653	0.89611	0.96783	0.96763
11592.5	1.00851	0.90422	0.9731	0.9725
11593	1.02075	0.9102	0.97941	0.97802
11593.6	1.02969	0.91453	0.98357	0.98268
11594.1	1.03601	0.91629	0.98758	0.98652
11594.6	1.04005	0.91721	0.9904	0.9893
11595.1	1.04307	0.91731	0.99299	0.9916
11595.7	1.04555	0.91703	0.99614	0.99441
11596.1	1.04646	0.91737	0.99806	0.99616
11596.6	1.04689	0.91774	1.00015	0.99839
11597.1	1.04611	0.91999	1.00271	1.00097
11597.5	1.0438	0.9219	1.00498	1.00309
11598	1.03883	0.92522	1.00792	1.00616
11598.5	1.03255	0.92914	1.01059	1.00832
11599	1.02537	0.93358	1.01284	1.0104
11599.5	1.01831	0.93792	1.01445	1.01234
11600	1.01187	0.94304	1.01661	1.01405
11600.6	1.00567	0.94844	1.01779	1.01533
11601.1	1.00145	0.95365	1.01892	1.01595
11601.6	0.99767	0.95977	1.02027	1.01693
11602.1	0.99431	0.96506	1.02057	1.01808
11602.6	0.99116	0.96992	1.0225	1.01924
11603	0.98823	0.97511	1.02332	1.02017
11603.5	0.98517	0.98062	1.02454	1.02164
11604	0.98222	0.98605	1.02557	1.02238
11605	0.97618	0.998	1.02829	1.02431
11606.2	0.97172	1.01389	1.02955	1.02516
11607.3	0.9682	1.03085	1.03069	1.02631
11608.1	0.9661	1.04694	1.03143	1.02679
11609.1	0.96356	1.06756	1.03215	1.0276
11610	0.96301	1.08822	1.03369	1.02899
11611	0.96613	1.11047	1.036	1.0302
11612.1	0.97228	1.13374	1.03771	1.03214
11613.2	0.98027	1.15622	1.03955	1.03379
11614.1	0.98765	1.17181	1.04135	1.03499
11615.1	0.99826	1.18411	1.04313	1.03694
11616	1.00975	1.18836	1.04521	1.03855
11617.1	1.0212	1.18475	1.04663	1.03945
11618.2	1.02817	1.17336	1.04654	1.03999
11619.3	1.03306	1.15645	1.04654	1.04014
11620.2	1.03709	1.13827	1.0461	1.03986
11621	1.04061	1.11962	1.04539	1.03886
11622.1	1.04266	1.09656	1.044	1.03729
11623.1	1.04179	1.07607	1.0416	1.03528
11624.1	1.03915	1.05716	1.0383	1.03251
11625.2	1.03595	1.0378	1.03481	1.02978
11626.1	1.03281	1.02344	1.03175	1.02705
11627	1.02825	1.00747	1.02762	1.0231
11628	1.02352	0.99235	1.02312	1.01872
11629.2	1.0196	0.97585	1.018	1.01442
11630.3	1.01726	0.96364	1.01493	1.01187
11631.1	1.01566	0.95711	1.01289	1.00998
11632.2	1.01338	0.94918	1.00902	1.00677
11633	1.0113	0.9455	1.006	1.00403
11634	1.00836	0.94249	1.00219	1.00017
11635.1	1.00573	0.94078	0.99881	0.99663
11636.1	1.00297	0.9404	0.99562	0.9943
11637.1	1.0002	0.94086	0.99348	0.99226
11638	0.99701	0.94322	0.99113	0.9903
11639	0.99177	0.94484	0.98838	0.98773
11640	0.98576	0.94718	0.98632	0.98538
11641.1	0.98126	0.95143	0.98442	0.98416
11642.3	0.97774	0.95444	0.9831	0.98318
11643.1	0.97569	0.95603	0.98287	0.98227
11644.1	0.97218	0.95788	0.98088	0.98153
11645	0.9686	0.95956	0.98034	0.98017
11646	0.96522	0.96181	0.9798	0.97933
11647.1	0.96267	0.96257	0.97898	0.97857
11648.1	0.96115	0.96405	0.97866	0.97845
11649.1	0.96038	0.96569	0.97808	0.97853
11650.1	0.96	0.96515	0.97833	0.97849
11651	0.96044	0.96601	0.97924	0.97896
11652.1	0.96222	0.96733	0.98006	0.97973
11653.2	0.96447	0.96694	0.98034	0.98034
11654.3	0.96685	0.96678	0.98097	0.98105
11655.1	0.96906	0.96714	0.98138	0.98162
11656.1	0.97278	0.96766	0.98191	0.98248
11657	0.97775	0.96784	0.98378	0.98386
11658	0.98332	0.96838	0.98556	0.98536
11659.1	0.98888	0.96872	0.98678	0.98709
11660.1	0.99342	0.97034	0.98923	0.989
11661.1	0.99684	0.97128	0.99097	0.99014
11662	1.00053	0.97225	0.99242	0.99174
11663	1.00376	0.97375	0.99495	0.99359
11664.1	1.00591	0.97565	0.99691	0.99555
11665.1	1.00683	0.97828	0.99752	0.99669
11666.4	1.0075	0.98136	0.99906	0.99812
11667	1.00765	0.98355	0.99961	0.99879
11668.1	1.00774	0.9867	1.00094	1.00009
11669	1.00734	0.98936	1.00247	1.0012
11670	1.00675	0.99421	1.00388	1.00256
11671.1	1.0059	0.99683	1.00509	1.00393
11672.1	1.00528	1.00082	1.00575	1.00498
11673.2	1.00449	1.00488	1.00661	1.00587
11674	1.00365	1.00896	1.00712	1.00636
11675	1.00242	1.01274	1.00888	1.00732
11676.1	1.00141	1.01718	1.00965	1.00833
11677.3	1.00099	1.02281	1.0105	1.00838
11678.1	1.00085	1.02642	1.01068	1.00873
11679.2	1.00063	1.03072	1.01071	1.00931
11680	1.00061	1.0331	1.0109	1.00969
11681	1.00095	1.03777	1.0118	1.01036
11682.1	1.00179	1.04038	1.01208	1.01039
11683.1	1.00295	1.04201	1.01255	1.0113
11684.1	1.00435	1.04554	1.01295	1.0117
11685.1	1.00575	1.0468	1.01314	1.01164
11686	1.00742	1.04734	1.01308	1.01198
11687	1.00926	1.04664	1.01343	1.0117
11688.2	1.01065	1.04637	1.01323	1.01166
11689.3	1.01139	1.04541	1.01301	1.01143
11690.4	1.01195	1.04337	1.01305	1.01121
11691	1.01209	1.04151	1.01302	1.01114
11692.1	1.01201	1.03887	1.01173	1.0106
11693.1	1.01121	1.03643	1.01149	1.00979
11694	1.00965	1.03376	1.01029	1.00915
11695.1	1.00764	1.03145	1.00916	1.00817
11696.1	1.00543	1.02859	1.00904	1.00768
11697.1	1.00296	1.02583	1.00733	1.00695
11698	0.99934	1.02399	1.00572	1.0056
11699	0.99476	1.02219	1.00437	1.00428
11700.1	0.99079	1.01936	1.00316	1.00289
11701.3	0.98787	1.01584	1.00238	1.00213
11702.1	0.986	1.01244	1.00156	1.00156
11703.2	0.98314	1.0107	1.00059	1.00071
11704	0.9799	1.0084	0.99943	0.99973
11705	0.97602	1.00646	0.99871	0.99831
11706.1	0.97293	1.0043	0.99721	0.99705
11707.1	0.97084	1.0027	0.99564	0.9963
11708.1	0.96971	1.00022	0.99517	0.99551
11709.1	0.96893	0.99832	0.99389	0.99447
11710	0.96866	0.99756	0.99298	0.99353
11711	0.96915	0.996	0.99246	0.9927
11712.1	0.97028	0.99487	0.99182	0.99208
11713.3	0.97142	0.99333	0.99131	0.9917
11714.2	0.97246	0.99026	0.99094	0.9912
11716.1	0.97605	0.98996	0.98983	0.99084
11718.1	0.98126	0.98753	0.99032	0.9905
11720.2	0.98631	0.98387	0.99013	0.99048
11722	0.99117	0.98186	0.99018	0.99055
11724.3	0.996	0.97841	0.99142	0.99139
11726.6	0.99908	0.97598	0.99148	0.99192
11728	1.00126	0.97439	0.99199	0.99239
11730.1	1.00444	0.97376	0.99281	0.99359
11732.1	1.00681	0.97483	0.9944	0.99443
11734	1.00861	0.97572	0.99558	0.99522
11736.2	1.00956	0.97735	0.99704	0.99659
11738.6	1.0099	0.97941	0.99755	0.99741
11740	1.00966	0.98087	0.99854	0.9984
11742.1	1.00898	0.98311	1.0003	0.99964
11744.2	1.00885	0.98562	1.00165	1.0009
11746	1.00948	0.98726	1.00202	1.00219
11748.3	1.0115	0.99123	1.0041	1.00353
11750.6	1.01379	0.99394	1.0048	1.00424
11752	1.01581	0.99659	1.0053	1.00507
11754.1	1.01901	0.9981	1.00625	1.00619
11756.2	1.02086	1.00428	1.00746	1.00696
11758	1.02062	1.00775	1.0078	1.00733
11760.3	1.0174	1.01192	1.00884	1.0081
11761.9	1.01521	1.01566	1.00859	1.00823
11764	1.00998	1.02001	1.00854	1.0084
11766	1.00238	1.02335	1.00822	1.00843
11768.2	0.99667	1.02406	1.00778	1.00759
11770	0.99174	1.0271	1.0074	1.00708
11772.2	0.98801	1.02698	1.00733	1.00626
11774.6	0.98642	1.02647	1.00622	1.00597
11776	0.98525	1.02756	1.00573	1.0056
11778.1	0.98371	1.02601	1.00516	1.00425
11780.1	0.98296	1.02307	1.0042	1.00343
11782	0.98248	1.02072	1.00307	1.00265
11784.2	0.98244	1.01723	1.00258	1.0019
11786.7	0.98298	1.0131	1.00195	1.00138
11788	0.98326	1.01145	1.0017	1.00106
11790	0.98381	1.00967	1.00093	1.00054
11792.1	0.98471	1.00707	1.00002	0.99988
11794	0.98597	1.00338	1.00018	0.99977
11796.3	0.98814	1.00328	0.99911	0.99962
11797.8	0.98958	1.003	0.99865	0.99943
11800	0.99239	1.00083	0.99882	0.9993
11802	0.99662	1.00019	0.99921	0.99922
11804.2	1.00101	0.99821	0.99921	0.99925
11806	1.00559	0.99953	0.99986	0.99931
11808.2	1.01129	0.99861	1.00032	1.00016
11810.7	1.01536	0.99892	1.00032	1.00025
11812.1	1.01813	0.99923	1.00019	1.00086
11814	1.02186	1.00025	1.00034	1.00105
11817.1	1.02486	1.00049	1.00126	1.00136
11820.2	1.02484	1.0006	1.00221	1.00207
11823.8	1.02326	1.00278	1.00203	1.00202
11826	1.02014	1.00456	1.00199	1.00232
11829.1	1.01507	1.0048	1.00241	1.00209
11832.1	1.00718	1.00496	1.00141	1.00192
11835.9	1.00075	1.00496	1.00086	1.00109
11838	0.99519	1.00383	1.00065	1.00082
11841.2	0.98977	1.00028	0.99968	1.00037
11844.1	0.98668	0.99704	0.99913	1.00035
11847.9	0.98663	0.99256	0.99883	0.99981
11850	0.98739	0.99149	0.99816	0.99932
11853.2	0.98972	0.99079	0.99806	0.99881
11856	0.99218	0.98914	0.99823	0.99857
11859.9	0.99366	0.99297	0.99748	0.99814
11862	0.99321	0.9943	0.99746	0.99816
11865.2	0.99143	0.99644	0.99742	0.99809
11868	0.98978	0.99925	0.99701	0.99835
11871.8	0.99014	1.00133	0.9973	0.99768
11874	0.99123	1.00195	0.99741	0.99767
11877.2	0.99447	1.00282	0.99773	0.99826
11880	0.99835	1.00502	0.99836	0.99862
11883.6	1.00253	1.00717	0.99951	0.99907
11886	1.0058	1.00823	1.00005	0.99962
11889.2	1.01016	1.00964	1.00042	0.99993
11891.9	1.01345	1.01176	1.00152	1.00065
11895.2	1.0162	1.01297	1.00148	1.00116
11898.2	1.01744	1.01349	1.00192	1.00191
11901.2	1.01693	1.01477	1.00294	1.00232
11903.9	1.01466	1.01512	1.00263	1.00198
11907.3	1.01049	1.01421	1.00281	1.00214
11910.3	1.00629	1.01152	1.00205	1.00176
11913.1	1.00059	1.00972	1.00168	1.00175
11916.1	0.99587	1.00757	1.0014	1.00168
11919.4	0.99228	1.00545	1.00119	1.00132
11922.2	0.9911	1.0036	1.00045	1.00098
11924.9	0.9903	0.99888	1.001	1.00072
11928.1	0.99084	0.99776	0.99971	1.00041
11931.4	0.99221	0.99533	0.99952	0.99982
11934.6	0.9937	0.99695	0.99922	0.99951
11937	0.99478	0.99578	0.99849	0.99917
11940.1	0.99594	0.99334	0.9984	0.99907
11943.3	0.99689	0.99355	0.99874	0.99894
11946.8	0.99754	0.99625	0.99932	0.99838
11949	0.99716	0.99565	0.99858	0.99822
11952.2	0.99619	0.99544	0.99846	0.99816
11955	0.99477	0.9995	0.99845	0.99803
11958.9	0.9947	0.99918	0.99787	0.99762
11960.9	0.99495	0.99892	0.99814	0.99734
11964.1	0.99674	0.99883	0.99791	0.99761
11968.3	1.00043	0.99804	0.99779	0.99801
11972.6	1.00357	1.00128	0.99806	0.9984
11976.2	1.00575	1.00382	0.99827	0.99886
11980.1	1.00716	1.00367	0.99856	0.99889
11984.8	1.00847	1.0034	0.9989	0.99885
11988.2	1.00944	1.00068	0.99941	0.99957
11992	1.01027	0.99879	0.99948	0.9999
11996.8	1.0105	1.00001	0.9999	1
12000	1.00908	0.99792	0.99967	1.0003
12004	1.00583	0.99625	0.99998	1.00043
12008.8	1.00206	0.9933	1.00037	1.00031
12011.9	0.99745	0.99477	1.00007	1.00046
12016	0.99221	0.99304	0.99989	1.00055
12020.5	0.98924	0.99524	1.00022	1.00009
12024	0.98787	0.99444	0.99971	0.99991
12028.1	0.98814	0.99477	0.99967	0.99964
12032.3	0.98959	0.99787	0.99994	0.99954
12036.1	0.99142	1.00034	0.9992	0.99949
12040.1	0.99351	1.00005	0.99957	0.99961
12044.2	0.99552	1.00101	0.99973	0.99954
12048	0.99723	1.00128	0.99922	0.99946
12052.2	0.99922	1.00169	0.99955	1.00033
12056.3	1.00113	1.00262	0.99947	0.99908
12060.5	1.00287	1.0046	0.999	0.999
12064.2	1.00406	1.00492	0.99861	0.99941
12068.1	1.00476	1.00244	0.9989	0.99929
12072.8	1.00569	1.00124	0.99875	0.99913
12076.1	1.00613	0.99938	0.99894	0.99882
12080	1.00669	0.99765	0.99909	0.99884
12083.9	1.00722	0.9964	0.99917	0.99883
12088	1.00658	0.99431	0.99933	0.99889
12092	1.00507	0.99359	0.99946	0.99896
12096.6	1.00372	0.99126	0.99954	0.99903
12100	1.00208	0.98982	0.99955	0.99904
12104.1	1.00049	0.98963	1	0.999
12108.3	0.99925	0.98957	1.00005	0.99912
12112.1	0.99824	0.99054	0.99978	0.99923
12116.1	0.9972	0.99136	0.99969	0.99938
12120.5	0.99585	0.99104	0.99983	0.99959
12124.3	0.99489	0.99147	0.99963	0.99909
12128.2	0.99364	0.99199	0.99979	0.99931
12132.2	0.99249	0.99206	0.99961	0.99947
12136	0.99254	0.99348	0.99925	0.99922
12140.1	0.99273	0.99557	0.99909	0.99935
12144	0.99356	0.99616	0.9983	0.99935
12148.9	0.99504	0.99734	0.99868	0.9989
12152	0.99581	0.99845	0.99969	0.99879
12156	0.99695	1.00122	0.99912	0.9993
12160.6	0.99854	1.00116	0.99948	0.99947
12164	0.99985	1.00168	0.99977	0.99976
12169	1.00186	1.00342	0.99951	0.99965
12174.7	1.00382	1.00084	0.99976	0.9995
12179.2	1.00514	0.99922	1.00063	0.99974
12184.4	1.00634	0.99653	1.00038	0.99982
12189.3	1.00719	0.99522	1.001	0.99989
12194	1.00729	0.99524	1.00107	1.00016
12199.4	1.00711	0.99548	1.00091	1.00023
12204.1	1.00607	0.9962	1.00113	1.00054
12209.1	1.00434	0.9959	1.0013	1.00082
12214.7	1.00295	0.99629	1.00167	1.00099
12219.2	1.00151	0.99673	1.00164	1.00122
12224.5	1.00043	0.99633	1.00106	1.00133
12229.1	0.99978	0.99802	1.00185	1.00156
12234	0.99933	1.00062	1.00062	1.00222
12239.7	0.99928	1.0012	1.00072	1.0011
12244.2	0.99878	1.00099	1.0005	1.00137
12249.3	0.99807	1.00335	1.00064	1.00146
12254	0.99753	1.00418	1.00046	1.00168
12259.1	0.99656	1.00308	1.00092	1.00184
12264.4	0.99631	1.00461	1.00047	1.00115
12269.1	0.99659	1.00533	0.99973	1.00132
12274.1	0.99759	1.00541	0.99988	1.00149
12279.7	0.99943	1.00425	1.00045	1.00134
12284.2	1.0013	1.00315	1.00038	1.00121
12288.8	1.00339	1.00265	1.00085	1.00147
12294	1.00574	1.00182	1.00149	1.00128
12299	1.00765	0.99945	1.00164	1.00158
12303.9	1.00925	0.99834	1.00196	1.00267
12309.1	1.01009	0.99871	1.00211	1.00209
12314.3	1.01025	0.99794	1.00214	1.00238
12319.6	1.01023	0.99784	1.0026	1.00211
12324.2	1.00908	0.99991	1.00315	1.0021
12329.7	1.00778	1.00032	1.00286	1.00365
12334.1	1.00629	1.00016	1.00401	1.00321
12339	1.00457	1.00077	1.00376	1.00334
12344.7	1.00393	1.00245	1.00299	1.00321
12349.2	1.00304	1.00205	1.00322	1.00321
12354.4	1.00259	1.00208	1.00356	1.00349
12359.1	1.00283	1.00185	1.00273	1.00359
12364.1	1.00288	1.00194	1.00334	1.00349

## Sheet: Figure 2b
XANES profiles at the Fe K-edge of the 0.2Fe/ND@G and 0.75Pt0.2Fe/ND@G
x(energy)	y1(Fe foil)	y2(FeO)	y2(Fe2O3)	y4(0.2Fe/ND@G)	y5(0.75Pt0.2Fe/ND@G)
6916.99	0.00135	0.00552	0.00455	0.00231	0.00249
6922.16	0.00152	0.00486	0.00413	0.00217	0.00224
6927.01	0.00159	0.00424	0.00366	0.00202	0.00206
6932.06	0.0014	0.00394	0.00338	0.00199	0.00208
6937.01	0.0011	0.00364	0.00305	0.00163	0.00192
6942.12	0.000756922	0.0031	0.00263	0.00147	0.00155
6947.13	0.000497593	0.00263	0.00223	0.0013	0.00136
6951.99	6.309e-05	0.00223	0.00192	0.00113	0.00115
6957.04	-0.000107463	0.00218	0.00183	0.000876681	0.000908111
6962.03	-0.000249378	0.00173	0.00144	0.000725627	0.000763192
6967.26	9.75188e-05	0.00145	0.00117	0.000366884	0.000492291
6972.01	0.000255577	0.00118	0.000837201	0.000415179	0.000263886
6977.07	0.000437576	0.00106	0.000713707	0.000197788	0.000163144
6982.03	0.000522905	0.000732406	0.000576608	0.000154298	6.40414e-05
6987.15	0.000482261	0.000151759	0.000289027	-2.4737e-05	0.000153108
6992.18	0.000242847	-8.4356e-05	0.000129359	2.23678e-05	-7.06164e-05
6997.01	-0.000312329	-0.000484154	-0.000111634	-6.75127e-05	-6.67453e-05
7002.07	-0.00069701	-0.000412888	-8.74865e-05	-7.71628e-05	-5.30092e-05
7007.02	-0.000894747	-0.000539368	-0.000180246	-4.78821e-05	5.45786e-06
7012.15	-0.000899012	-0.000676813	-0.000324893	-0.000196908	-9.00292e-06
7017.15	-0.000580392	-0.000776301	-0.000412324	-9.30961e-05	-0.000101824
7022	-0.00015877	-0.000920939	-0.000547389	-0.000132333	-0.000138979
7027.08	0.000312247	-0.000618423	-0.000349999	-0.000164093	-0.000166265
7032.02	0.000502333	-0.000572938	-0.0003853	-0.000172837	-0.000196394
7037.13	0.000493905	-0.000688307	-0.00045268	-0.000213743	-0.000128194
7042.18	0.000465645	-0.000532081	-0.000435571	-0.000243259	-0.000201991
7047.01	0.00021487	-0.000531176	-0.000474015	-0.000233466	-0.000192282
7052.07	-5.91532e-05	-5.91416e-05	-0.000187152	-0.000184004	-0.000170424
7057.03	-0.000199724	0.000388324	6.30398e-05	-8.73493e-05	-0.000147856
7062.07	2.28294e-05	0.00071629	0.000183018	0.000125316	0.000124199
7067.24	0.000544714	0.0012	0.000443166	0.000355682	0.000292891
7072.01	0.0012	0.00167	0.000698592	0.000667514	0.000577284
7077.04	0.00197	0.00232	0.00109	0.0011	0.001
7082.04	0.00298	0.00364	0.00182	0.00152	0.00148
7086.99	0.00396	0.00487	0.00247	0.00242	0.0022
7092.13	0.00489	0.00651	0.00325	0.00352	0.00328
7092.62	0.00499	0.0065	0.00323	0.00372	0.00338
7093.04	0.00508	0.00679	0.00337	0.00373	0.00345
7093.51	0.00516	0.00712	0.00361	0.00396	0.00365
7094.02	0.00522	0.00752	0.00381	0.00403	0.00374
7094.54	0.00532	0.00771	0.0039	0.00429	0.00402
7095.02	0.00548	0.00786	0.00398	0.0044	0.00413
7095.5	0.00562	0.00809	0.0041	0.0047	0.0042
7096.06	0.00582	0.00844	0.00429	0.00492	0.00442
7096.45	0.00581	0.00858	0.00433	0.00499	0.00459
7097.09	0.00618	0.00887	0.00446	0.00508	0.00485
7097.51	0.00639	0.00923	0.00468	0.00535	0.00499
7098.01	0.00664	0.00968	0.00495	0.00559	0.00526
7098.53	0.00682	0.01008	0.00517	0.0058	0.00549
7099.04	0.0071	0.01035	0.0053	0.00611	0.00564
7099.51	0.00745	0.01067	0.00544	0.00638	0.00588
7100.01	0.00777	0.01109	0.00567	0.00671	0.00634
7100.58	0.00814	0.01155	0.00587	0.0071	0.00654
7101.11	0.00849	0.0119	0.006	0.00724	0.00675
7101.55	0.00883	0.01238	0.00625	0.00758	0.00705
7102.01	0.00933	0.01294	0.00654	0.00802	0.00721
7102.52	0.0099	0.01357	0.00688	0.00844	0.0078
7103.05	0.01041	0.01413	0.00718	0.0089	0.00824
7103.54	0.01114	0.01466	0.0074	0.00932	0.00864
7103.99	0.01185	0.01516	0.00765	0.01002	0.00926
7104.55	0.01279	0.016	0.00805	0.01079	0.00995
7104.96	0.01343	0.0166	0.00833	0.01124	0.01032
7105.59	0.01443	0.01768	0.00879	0.0118	0.01088
7106.01	0.01539	0.0184	0.00916	0.01255	0.01148
7106.5	0.01698	0.01936	0.00962	0.01382	0.01248
7107.03	0.01895	0.02046	0.01013	0.01511	0.01354
7107.53	0.02086	0.02178	0.01069	0.0165	0.01456
7108.01	0.02366	0.02324	0.01129	0.01829	0.01603
7108.49	0.02809	0.02486	0.01193	0.0212	0.01865
7109.07	0.0334	0.02725	0.01288	0.02459	0.02132
7109.68	0.03982	0.03193	0.01436	0.02913	0.02435
7110.04	0.0462	0.03531	0.0153	0.03285	0.02753
7110.51	0.06449	0.04037	0.01659	0.04496	0.03687
7111.02	0.10269	0.04861	0.01852	0.07059	0.05645
7111.53	0.15188	0.06094	0.02243	0.1034	0.08073
7112.03	0.19945	0.07071	0.03104	0.13229	0.10289
7112.49	0.24651	0.07856	0.04321	0.15978	0.12395
7113.04	0.28324	0.08759	0.05435	0.17979	0.13934
7113.52	0.3007	0.09497	0.06335	0.18754	0.14425
7114.1	0.31936	0.10061	0.07001	0.19392	0.14672
7114.5	0.33469	0.10534	0.06766	0.19735	0.14637
7115.01	0.35308	0.11326	0.06409	0.20095	0.14688
7115.52	0.3644	0.1269	0.06238	0.20796	0.15298
7116.04	0.37005	0.15323	0.06287	0.21739	0.16296
7116.52	0.37608	0.18692	0.06513	0.23033	0.17688
7116.99	0.38844	0.22288	0.06747	0.24987	0.19677
7117.56	0.40895	0.27537	0.06954	0.27071	0.21728
7117.97	0.42308	0.33171	0.07191	0.28404	0.22899
7118.56	0.45072	0.41182	0.07831	0.30691	0.25037
7119.01	0.4841	0.45365	0.08374	0.33413	0.27773
7119.51	0.52499	0.49707	0.09159	0.36879	0.31346
7120.03	0.56423	0.55448	0.10728	0.40254	0.35134
7120.54	0.59958	0.61636	0.13479	0.43478	0.38755
7120.99	0.63959	0.66417	0.16691	0.47298	0.43077
7121.52	0.68279	0.71446	0.21106	0.52092	0.4843
7122.03	0.70529	0.77585	0.27541	0.55072	0.51861
7122.61	0.72634	0.87422	0.37937	0.58288	0.55428
7123.01	0.74335	0.92464	0.42939	0.61238	0.58831
7123.51	0.76688	0.97331	0.47409	0.65783	0.64145
7124.02	0.78752	1.02434	0.52134	0.70223	0.69348
7124.54	0.80329	1.08064	0.58626	0.73879	0.73667
7125.02	0.81752	1.12025	0.65933	0.77441	0.77751
7125.48	0.83438	1.14747	0.73005	0.81965	0.8271
7126.07	0.85135	1.18023	0.82607	0.86566	0.87645
7126.59	0.862	1.22201	0.93783	0.89273	0.90593
7127.11	0.87424	1.26449	1.03241	0.92139	0.93825
7127.51	0.88922	1.28588	1.07782	0.95242	0.97233
7128.02	0.91195	1.30678	1.12948	0.99214	1.01645
7128.53	0.93462	1.32171	1.19355	1.02311	1.05278
7129.03	0.95497	1.31816	1.25919	1.04538	1.0792
7129.51	0.97767	1.29495	1.29804	1.06673	1.10409
7129.99	1.00021	1.26299	1.31823	1.08608	1.12555
7130.56	1.01219	1.21611	1.33627	1.09676	1.13735
7131.16	1.01711	1.15336	1.36935	1.10254	1.14325
7131.53	1.0169	1.12832	1.39006	1.10605	1.1464
7132.02	1.0086	1.10615	1.4124	1.10784	1.14815
7132.51	0.99218	1.08634	1.43338	1.10671	1.14736
7133.03	0.97431	1.06198	1.45231	1.10341	1.14306
7133.53	0.95783	1.04134	1.45175	1.09939	1.13707
7134	0.93881	1.0271	1.43448	1.09296	1.12926
7134.53	0.92146	1.01414	1.4058	1.08585	1.11959
7135.15	0.91233	0.99553	1.35517	1.08158	1.11354
7135.56	0.90777	0.98245	1.32152	1.07843	1.10934
7136.03	0.90205	0.97422	1.30047	1.07512	1.10405
7136.51	0.89771	0.9679	1.28557	1.07013	1.09758
7137.03	0.89677	0.9613	1.27071	1.06627	1.09251
7137.54	0.89842	0.95487	1.25193	1.06233	1.08637
7138.02	0.90203	0.95227	1.23354	1.05898	1.08136
7138.48	0.90823	0.95257	1.21567	1.05413	1.07428
7139.06	0.91534	0.95636	1.19195	1.04885	1.06716
7139.46	0.91916	0.96273	1.16932	1.04597	1.06327
7140.08	0.92539	0.9763	1.13598	1.04147	1.05573
7140.52	0.93043	0.9836	1.12196	1.03666	1.04918
7141.01	0.93482	0.99164	1.10689	1.03034	1.04086
7141.54	0.93723	1.00185	1.08687	1.02417	1.03337
7142.06	0.93781	1.01109	1.06465	1.01854	1.02702
7142.5	0.93717	1.01476	1.04958	1.01268	1.02046
7143.01	0.93467	1.01533	1.03742	1.00537	1.01307
7143.59	0.9332	1.01141	1.02683	1.0001	1.00773
7144.1	0.9325	1.00206	1.02115	0.99687	1.00434
7144.54	0.93186	0.99476	1.02047	0.99281	1.00109
7145.01	0.93202	0.98853	1.02145	0.98796	0.99585
7145.53	0.93426	0.98072	1.02361	0.98381	0.9915
7146.03	0.93801	0.96908	1.02703	0.98059	0.987
7146.53	0.94293	0.95676	1.03014	0.97804	0.983
7147	0.95064	0.94752	1.03064	0.97459	0.9773
7147.54	0.9602	0.9384	1.02824	0.97197	0.97077
7147.98	0.96531	0.93047	1.02248	0.97018	0.967
7148.59	0.97176	0.91985	1.00757	0.96729	0.96182
7149.03	0.97811	0.91568	0.99894	0.965	0.95732
7149.51	0.98525	0.91221	0.99042	0.96207	0.95013
7150.03	0.99088	0.9082	0.97903	0.95826	0.94387
7150.54	0.99431	0.90322	0.96332	0.95564	0.93885
7151.02	0.99745	0.89923	0.9494	0.95218	0.93414
7151.48	1.00088	0.89672	0.93961	0.94891	0.9291
7152.08	1.00352	0.89352	0.92681	0.94613	0.92391
7153.11	1.00649	0.88869	0.90565	0.94203	0.91842
7154.01	1.00809	0.88721	0.89458	0.93736	0.9121
7155.06	1.00694	0.88596	0.87641	0.93255	0.90582
7156.01	1.00323	0.8873	0.86046	0.92808	0.90054
7157.31	1.00076	0.8923	0.83947	0.92427	0.89522
7157.97	0.99966	0.8953	0.83163	0.92228	0.89282
7159.08	0.99904	0.90151	0.82245	0.92	0.88967
7159.96	0.99915	0.90756	0.81764	0.91894	0.88826
7161.09	0.99892	0.9147	0.81699	0.91828	0.8876
7162.11	0.99759	0.92188	0.82002	0.9183	0.88824
7163.04	0.99511	0.92815	0.82397	0.91804	0.89006
7164.03	0.99212	0.94074	0.83148	0.91879	0.89193
7165.1	0.98881	0.95794	0.84005	0.92072	0.89667
7166.25	0.9875	0.98209	0.85056	0.92244	0.90032
7166.98	0.9864	0.99363	0.85602	0.92538	0.9043
7168.05	0.98524	1.01442	0.86779	0.92819	0.91007
7169	0.98335	1.02991	0.88104	0.93237	0.91737
7170.29	0.98124	1.04695	0.90394	0.93644	0.92315
7170.99	0.97897	1.05422	0.91672	0.93934	0.92839
7172.06	0.97322	1.06277	0.93744	0.9439	0.93682
7173.02	0.96654	1.06872	0.96278	0.94825	0.94421
7174.11	0.95874	1.07266	0.98971	0.95321	0.95242
7175.14	0.95196	1.07376	1.01271	0.95636	0.95808
7176.01	0.94343	1.07328	1.02384	0.96016	0.96439
7177.04	0.93513	1.06832	1.03731	0.96175	0.96918
7178.06	0.92667	1.06177	1.0463	0.96418	0.97524
7179.3	0.9227	1.05057	1.05464	0.96681	0.9789
7179.97	0.92079	1.04616	1.05754	0.9695	0.98324
7181.06	0.92107	1.03653	1.06105	0.97252	0.9888
7181.99	0.92308	1.02798	1.06241	0.97661	0.99296
7183.22	0.92607	1.01711	1.06176	0.97905	0.99615
7184	0.92836	1.01239	1.06064	0.98174	0.99801
7185.05	0.93401	1.00733	1.05917	0.9856	1.00188
7186.03	0.94168	1.0011	1.05679	0.98845	1.00343
7187.13	0.95131	0.99506	1.05469	0.99195	1.00508
7188.19	0.95908	0.98821	1.05268	0.99421	1.00701
7188.98	0.96746	0.98503	1.05208	0.99744	1.00832
7190.05	0.97727	0.97815	1.05018	1.00001	1.00935
7191.01	0.98847	0.97309	1.0481	1.00296	1.01013
7191.95	0.99513	0.96801	1.04463	1.00461	1.01063
7192.97	1.00362	0.96519	1.04141	1.00614	1.01068
7194.07	1.00917	0.96296	1.03711	1.00778	1.01068
7194.99	1.01021	0.96191	1.03214	1.00787	1.00991
7196.09	1.00818	0.96242	1.02688	1.00774	1.00834
7197.09	1.00411	0.9643	1.02194	1.00664	1.00705
7198.02	0.99692	0.96658	1.01906	1.00487	1.00629
7199.03	0.98877	0.97015	1.01389	1.00215	1.00396
7200.1	0.97769	0.97408	1.00872	0.99989	1.00214
7201.26	0.96965	0.97831	1.00203	0.99752	1.00011
7201.97	0.96081	0.98036	0.99914	0.99534	0.99902
7203.07	0.94905	0.98293	0.99303	0.99223	0.99704
7203.99	0.93717	0.98416	0.98783	0.98988	0.99574
7205.25	0.928	0.98447	0.98173	0.98612	0.99328
7206	0.9222	0.98434	0.979	0.98424	0.99188
7207.06	0.91657	0.9842	0.97673	0.98248	0.99025
7208.01	0.91608	0.98355	0.97414	0.98133	0.98888
7209.14	0.92157	0.98342	0.9723	0.98098	0.98635
7210.18	0.93004	0.98362	0.97074	0.9817	0.98601
7211	0.94382	0.9844	0.97042	0.98374	0.98488
7212.06	0.96341	0.98586	0.96985	0.98632	0.98417
7213.02	0.98996	0.98728	0.96932	0.99096	0.98416
7213.97	1.00691	0.99006	0.97004	0.99375	0.98397
7214.98	1.03204	0.99305	0.97081	0.99771	0.98403
7216.07	1.05843	0.99749	0.97302	1.00195	0.98403
7217	1.07928	1.0013	0.97493	1.00501	0.98354
7218.08	1.09609	1.00597	0.97823	1.0072	0.98326
7219.11	1.10741	1.01005	0.98126	1.00928	0.98299
7220.02	1.11578	1.01253	0.98363	1.00952	0.98305
7221.05	1.11901	1.0153	0.98625	1.00935	0.98303
7222.08	1.11592	1.01561	0.988	1.00737	0.98233
7223.28	1.10958	1.01532	0.98967	1.00499	0.98156
7223.96	1.10077	1.01441	0.99022	1.00221	0.98104
7225.07	1.08382	1.01293	0.99111	0.99852	0.9806
7225.99	1.0667	1.0098	0.99095	0.99407	0.97918
7227.19	1.05	1.00566	0.99058	0.98941	0.97905
7228.02	1.03682	1.0028	0.98986	0.98564	0.97783
7229.05	1.01728	0.99922	0.98897	0.97982	0.97587
7230.02	1.00067	0.99462	0.98723	0.97555	0.9748
7231.12	0.98083	0.98922	0.98524	0.97092	0.97391
7232.22	0.9679	0.98449	0.98423	0.96761	0.97226
7232.99	0.95503	0.98118	0.98353	0.96449	0.97112
7234.04	0.94248	0.97676	0.98337	0.96125	0.97074
7234.99	0.93119	0.97279	0.98333	0.95869	0.96914
7235.98	0.92546	0.9706	0.98385	0.9575	0.96853
7236.99	0.92045	0.96855	0.98441	0.95598	0.96771
7238.05	0.91719	0.96922	0.98508	0.95575	0.96711
7239.02	0.91689	0.96984	0.98569	0.9557	0.96652
7240.14	0.91811	0.97337	0.98572	0.95693	0.96701
7241.18	0.92096	0.977	0.9855	0.95751	0.96734
7242	0.9253	0.98047	0.98499	0.95901	0.96726
7243.06	0.93113	0.98489	0.98429	0.9614	0.96842
7244.01	0.93797	0.98946	0.98218	0.96419	0.96937
7244.95	0.94263	0.99395	0.98011	0.96604	0.9708
7245.97	0.94857	0.99754	0.97813	0.96848	0.97275
7247.06	0.95573	1.00136	0.97602	0.97234	0.97409
7248.01	0.96103	1.00351	0.97429	0.97358	0.97612
7249.1	0.96259	1.00576	0.97241	0.97566	0.97765
7250.05	0.96362	1.00645	0.97185	0.97679	0.97923
7251.02	0.96339	1.00716	0.97127	0.97849	0.982
7252.05	0.96153	1.00692	0.97126	0.97952	0.98438
7253.04	0.95823	1.00647	0.97134	0.98047	0.98687
7254.32	0.95573	1.0059	0.97265	0.9815	0.98876
7254.96	0.95369	1.00561	0.97331	0.98201	0.9916
7256.07	0.95145	1.00557	0.9756	0.98401	0.99386
7257	0.95083	1.00558	0.97755	0.98583	0.99625
7258.09	0.95218	1.00617	0.98113	0.98738	0.99917
7259.12	0.95446	1.00697	0.98452	0.98925	1.00067
7260.02	0.95769	1.00829	0.98743	0.99133	1.00319
7261.03	0.96125	1.00977	0.99071	0.99347	1.00546
7262.06	0.96581	1.01154	0.99398	0.99669	1.0079
7264.17	0.97289	1.01524	0.99993	1.00047	1.01189
7265.97	0.97862	1.01803	1.00449	1.00323	1.01369
7268.21	0.98553	1.02111	1.00863	1.00582	1.0154
7270.03	0.99553	1.02315	1.01033	1.00858	1.01591
7272.09	1.00848	1.02403	1.01123	1.01166	1.0162
7274.08	1.02093	1.02361	1.01286	1.01442	1.0159
7276.13	1.02885	1.02142	1.0162	1.01584	1.01486
7278.03	1.03423	1.01854	1.01974	1.01613	1.01421
7280.09	1.04198	1.01412	1.02278	1.01748	1.01252
7282.16	1.05076	1.00882	1.02453	1.01784	1.01129
7283.98	1.06065	1.00328	1.02505	1.01929	1.01007
7286.19	1.06702	0.99595	1.02437	1.02109	1.00822
7288.04	1.07359	0.99001	1.02284	1.01986	1.00667
7290.09	1.07236	0.98353	1.02031	1.01855	1.00455
7292.08	1.0617	0.97878	1.01786	1.01413	1.002
7294.16	1.04424	0.97541	1.01506	1.00901	0.99995
7296.05	1.02676	0.97461	1.01282	1.00414	0.99803
7298.07	1.00757	0.97543	1.00998	0.99874	0.99696
7300.16	0.99363	0.97795	1.00672	0.99502	0.99512
7301.97	0.98171	0.98107	1.00332	0.99166	0.99418
7304.02	0.9727	0.98524	0.99883	0.98861	0.99219
7306.06	0.96363	0.9895	0.99444	0.98708	0.99127
7308.07	0.96052	0.99362	0.98995	0.98613	0.99128
7310.08	0.95977	0.99746	0.98603	0.98564	0.99064
7312.18	0.96065	1.00095	0.9817	0.98573	0.9906
7314.05	0.9624	1.00369	0.97831	0.98635	0.99058
7316.02	0.96347	1.00605	0.97484	0.98668	0.99107
7318.21	0.9643	1.00801	0.9718	0.98659	0.99307
7319.99	0.96463	1.00914	0.97039	0.98717	0.99394
7322.19	0.96565	1.01013	0.9703	0.9876	0.99487
7324.08	0.96659	1.01067	0.97185	0.98798	0.99633
7326.11	0.96792	1.01077	0.97508	0.98944	0.99769
7328.07	0.96917	1.01084	0.97925	0.98996	0.99808
7330.14	0.9693	1.01041	0.98438	0.99053	0.99962
7332.09	0.9681	1.00992	0.98929	0.99027	0.99943
7333.99	0.96539	1.00928	0.99398	0.99059	1.00015
7336.22	0.96318	1.00822	0.99928	0.98986	1.00076
7338.03	0.9621	1.00709	1.0033	0.98978	0.99994
7340.11	0.96366	1.00536	1.00737	0.99081	1.00062
7342.07	0.96818	1.00367	1.01025	0.99228	1.00094
7344.16	0.97592	1.00151	1.01216	0.99427	1.00049
7346.01	0.98517	1.00018	1.01283	0.9967	1.00065
7348.02	0.99686	0.99893	1.01243	0.99923	1.00079
7350.22	1.00655	0.99799	1.01102	1.00182	1.00074
7351.98	1.015	0.99766	1.00957	1.00355	1.0007
7354.02	1.0242	0.99747	1.00779	1.00474	1.00065
7356.09	1.03265	0.99738	1.00618	1.00767	1.0006
7358.11	1.03995	0.99692	1.00436	1.00939	1.00056
7360.05	1.04653	0.99663	1.00281	1.01033	1.00059
7362.1	1.05286	0.99603	1.00104	1.01226	1.00062
7365.13	1.05792	0.99467	0.99797	1.01319	1.00066
7368.04	1.05859	0.9942	0.99488	1.01269	1.00055
7371.01	1.05128	0.99445	0.99174	1.01134	1.00125
7374.16	1.03865	0.99437	0.98929	1.00851	1.00062
7377.06	1.02109	0.99524	0.98841	1.00371	0.99967
7379.95	0.99573	0.99653	0.98813	0.99815	0.9991
7383.13	0.9764	0.9976	0.98785	0.99298	0.99856
7386.1	0.9668	0.9994	0.98792	0.99078	0.99799
7388.97	0.96554	1.00167	0.98792	0.99095	0.99839
7392.05	0.97026	1.00387	0.98835	0.9919	0.99881
7395.1	0.97574	1.00534	0.99024	0.99342	0.99945
7398.03	0.97973	1.00611	0.99321	0.99418	0.99997
7401.06	0.98114	1.00615	0.99724	0.99485	1.0013
7404.2	0.98158	1.00614	1.00174	0.99459	1.00101
7407.05	0.98253	1.00535	1.00548	0.99554	1.00056
7410.06	0.98398	1.00393	1.00858	0.99616	1.00056
7413.09	0.98564	1.00235	1.01057	0.99701	1.00049
7416.14	0.98726	1.00032	1.01149	0.99687	1.00098
7419.06	0.98749	0.99921	1.0117	0.99753	1.00038
7421.97	0.98558	0.99803	1.01083	0.99728	1.00014
7425.11	0.98319	0.99714	1.0088	0.9965	0.99951
7428.22	0.98224	0.9972	1.00666	0.99588	0.99872
7430.97	0.98359	0.99751	1.00422	0.99598	0.9986
7434.07	0.98668	0.99748	1.00105	0.99652	0.99846
7437.15	0.99138	0.99763	0.99839	0.99759	0.99903
7440.05	0.99796	0.99751	0.99553	0.99933	0.99885
7443.05	1.00576	0.99755	0.99255	1.00143	0.99924
7446.17	1.01454	0.99759	0.99048	1.00362	0.99898
7449.11	1.01973	0.99791	0.98936	1.00511	0.99941
7452.06	1.02287	0.99869	0.9891	1.00519	0.99952
7454.97	1.02414	0.99948	0.98933	1.00578	1.00048
7458.16	1.02408	1.00028	0.99048	1.00589	0.99938
7461.08	1.02378	1.00128	0.99199	1.00605	1.00043
7463.99	1.02238	1.00229	0.99342	1.00558	0.9997
7467.06	1.01772	1.0028	0.99463	1.00473	0.99978
7470.18	1.01219	1.00382	0.99611	1.00319	0.99892
7473.07	1.00718	1.00434	0.99755	1.00167	0.99942
7476.07	1.00346	1.00449	0.99906	1.00049	0.99928
7479.08	1.00025	1.00443	1.00049	1.00026	0.99915
7482.14	0.99782	1.00396	1.00154	0.99899	0.99936
7485.08	0.99507	1.00362	1.00233	0.99767	0.9989
7487.94	0.99106	1.00257	1.00251	0.99633	0.99893
7491.09	0.98791	1.00106	1.00219	0.9952	0.99871
7494.25	0.98581	1.00015	1.00212	0.99426	0.99884
7497.02	0.9856	0.99926	1.00184	0.99484	0.99895
7500.06	0.98725	0.99833	1.00144	0.99472	0.99907
7503.16	0.98964	0.99794	1.00121	0.99579	0.99868
7506.09	0.99146	0.9979	1.00091	0.99688	0.99875
7509.06	0.99289	0.99823	1.00072	0.99754	0.99944
7512.01	0.99328	0.99864	1.00044	0.99882	1.00029
7516.07	0.99311	0.99881	0.99987	0.9991	1.00051
7520.03	0.99292	0.99899	0.99953	0.99916	1.00074
7524.07	0.99429	0.99937	0.99986	0.99986	1.00047
7528.09	0.99688	0.99939	1.00016	1.00015	1.00093
7532.24	0.99965	0.9995	1.00044	1.00127	1.00057
7536.02	1.00114	0.99951	1.00059	1.00138	1.00167
7540.14	1.00182	0.9992	1.00066	1.00148	1.00185
7544.03	1.00208	0.99907	1.00093	1.00081	1.00129
7548.09	1.00283	0.99918	1.00141	1.00112	1.00149
7552.16	1.00432	0.99939	1.00178	1.00179	1.00137
7556.1	1.00714	0.99985	1.0021	1.003	1.00126
7560.04	1.01052	1.00028	1.00205	1.00429	1.00076
7564.09	1.01321	1.00047	1.0017	1.00491	1.0011
7568.01	1.01383	1.0009	1.00175	1.00536	1.00008
7572.09	1.01232	1.00125	1.00198	1.00511	1.00052
7576.27	1.00916	1.00128	1.00207	1.00439	1.00002
7579.97	1.00557	1.00123	1.00201	1.00338	1.00002
7584.17	1.00261	1.00061	1.00174	1.00204	0.99965
7588.04	1.00083	1.00004	1.00157	1.00114	0.9996
7592.08	1.00069	0.99987	1.00162	0.99994	1.00016
7596.13	1.00135	0.99948	1.00145	1.00021	0.99985
7600.09	1.00233	0.99931	1.00131	1.00002	1.00085
7604.02	1.00229	0.99892	1.00098	1.00075	1.00059
7608.06	1.00124	0.99842	1.00056	1.00017	1.00089
7612.04	0.99965	0.99853	1.00082	0.99962	1.00084
7616.09	0.99887	0.99863	1.00136	0.99973	1.00044
7620.23	0.99921	0.99885	1.00228	1.00059	1.00003
7623.99	1.00034	0.99895	1.00306	1.00103	1.00042
7628.11	1.00189	0.99869	1.00346	1.00132	0.99951
7632.03	1.00245	0.99878	1.00368	1.00077	0.99998
7636.14	1.00204	0.9988	1.00335	1.00078	0.99958
7640.29	1.0007	0.99882	1.00274	1.0002	0.99977
7644	0.99947	0.99878	1.00209	0.99985	1.00084
7648.06	0.99954	0.99856	1.00127	1.00001	1.00085
7652.01	0.99935	0.99878	1.001	1.00001	1.00021
7656.11	0.99932	0.99899	1.00094	0.9995	0.99999
7660.3	0.99965	0.9992	1.00101	0.99965	1.00008
7663.99	1.00049	0.99925	1.00099	1.0006	1.00044
7668.05	1.00169	0.999	1.00081	1.0013	1.00002
7671.98	1.00328	0.99908	1.00083	1.00213	1.00043
7676.12	1.00514	0.99913	1.001	1.00234	1.00057
7679.88	1.00707	0.99913	1.00136	1.00334	1.00013
7683.96	1.00829	0.99897	1.00161	1.00364	1.00147
7688.12	1.00829	0.99846	1.00158	1.0036	1.00057
7692.03	1.00787	0.99844	1.00206	1.00304	1.00134
7696.11	1.0075	0.9983	1.0026	1.00249	1.00147
7700.26	1.00635	0.99823	1.00319	1.00246	1.00156
7704.02	1.00553	0.99792	1.00344	1.00215	1.00081
7708.07	1.00448	0.99759	1.00354	1.00113	1.00149
7712.03	1.00341	0.99783	1.00383	1.00166	1.00099
7717.05	1.00187	0.999	1.00382	1.00101	1.00155
7722.04	1.00041	1.00232	1.00372	1.00102	1.00063
7727.04	1.00036	1.0046	1.0035	1.0011	1.00045
7732.03	1.00069	1.00361	1.00315	1.00127	1.00085
7737.04	1.00119	1.0027	1.00282	1.00076	1.00032
7742.04	1.00159	1.00236	1.00248	1.0012	1.00037
7747.06	1.00204	1.00185	1.00205	1.00065	1.00114
7752.07	1.00203	1.00147	1.00163	1.00069	1.00008
7757.09	1.00185	1.00143	1.00118	0.99922	1.00077
7762.14	1.00071	1.00165	1.00074	0.99961	0.99993
7767.18	0.99935	1.00199	1.00032	0.99948	0.99979
7772.18	0.99812	1.00225	1	0.99983	1.00024
7777.19	0.99788	1.00244	0.99992	0.99969	0.99988
7781.99	0.99734	1.00243	0.99992	0.99906	1.00074
7787.29	0.99759	1.00217	0.99994	0.99868	1.00137
7792.21	0.99779	1.00191	1	0.99909	1.00112
7797.06	0.99814	1.00159	0.99996	0.9994	1.00145
7802.07	0.99821	1.00117	0.99991	0.99923	1.00099
7807.06	0.99828	1.00084	0.99982	0.99923	1.00113
7812.05	0.99824	1.00061	0.99968	0.99927	1.00129
7817.05	0.99805	1.00044	0.99948	0.99951	1.00084
7822.07	0.99785	1.00026	0.99921	0.99922	0.99969
7827.06	0.99761	0.99996	0.99888	0.9998	0.99934
7832.04	0.99775	0.99968	0.99856	1.00047	0.99938
7837.1	0.99803	0.99947	0.99826	1.00022	0.99925
7842.09	0.99751	0.99929	0.99781	1.00009	0.99981
7847.02	0.99718	0.99913	0.99743	0.99897	0.99865
7852.03	0.99669	0.9989	0.9974	0.99886	0.99919
7857.04	0.99605	0.99872	0.99705	0.99836	0.99884
7862.06	0.99503	0.99857	0.99663	0.9976	0.99821
7867.06	0.99387	0.99859	0.99615	0.99723	0.99762
7872.07	0.99303	0.99836	0.99573	0.99701	0.99748
7877.05	0.9921	0.99834	0.99538	0.99651	0.99736
7882.15	0.99136	0.99812	0.99508	0.99671	0.99662
7887.28	0.99064	0.99796	0.99482	0.99712	0.99689
7892.27	0.99026	0.9977	0.99459	0.99681	0.99699
7897.2	0.98978	0.99727	0.99435	0.99651	0.99699
7902.09	0.98897	0.99675	0.99407	0.99579	0.99665
7907.01	0.98821	0.99631	0.99366	0.99598	0.99673
7912.07	0.9878	0.99609	0.99314	0.99573	0.99599

## Sheet: Figure 2c
Pt L3-edge EXAFS spectra in R space of the 0.75Pt/ND@G and 0.75Pt0.2Fe/ND@G
x(R)	y1(Pt foil)	y2(PtO2)	y3(0.75Pt/ND@G)	y4(0.75Pt0.2Fe/ND@G)
0	0.22565	0.2868	0.10955	0.13933
0.03068	0.22802	0.28516	0.10665	0.13414
0.06136	0.23439	0.28209	0.09859	0.11898
0.09204	0.24292	0.2824	0.08745	0.09507
0.12272	0.25132	0.29149	0.07708	0.06466
0.1534	0.2576	0.31177	0.07281	0.03286
0.18408	0.26048	0.34056	0.07806	0.02743
0.21476	0.25974	0.37128	0.0906	0.05862
0.24544	0.25631	0.39628	0.10523	0.09217
0.27612	0.2522	0.40878	0.11755	0.12073
0.3068	0.25003	0.40415	0.1247	0.14136
0.33748	0.252	0.38105	0.12521	0.15217
0.36816	0.25864	0.34357	0.11889	0.15213
0.39884	0.26818	0.30586	0.10707	0.14108
0.42951	0.2772	0.29778	0.09324	0.11986
0.46019	0.28206	0.3508	0.08376	0.09059
0.49087	0.28081	0.46453	0.08588	0.05797
0.52155	0.27562	0.61801	0.10034	0.03817
0.55223	0.27587	0.79382	0.12045	0.05715
0.58291	0.29898	0.9806	0.13882	0.09157
0.61359	0.3615	1.17076	0.14994	0.12351
0.64427	0.46674	1.35917	0.14991	0.14692
0.67495	0.60709	1.54267	0.13639	0.15838
0.70563	0.77193	1.71958	0.10948	0.156
0.73631	0.95052	1.8893	0.07692	0.14006
0.76699	1.13219	2.05149	0.0757	0.1155
0.79767	1.3062	2.20526	0.13421	0.09968
0.82835	1.46198	2.3484	0.22179	0.12292
0.85903	1.58954	2.47675	0.32203	0.18572
0.88971	1.68001	2.58412	0.42674	0.26824
0.92039	1.72626	2.6626	0.52884	0.35766
0.95107	1.72354	2.70342	0.62113	0.44525
0.98175	1.67009	2.69841	0.69629	0.52336
1.01243	1.56776	2.64189	0.74714	0.5848
1.04311	1.42288	2.53377	0.76691	0.62283
1.07379	1.24761	2.38412	0.74963	0.6315
1.10447	1.06247	2.22087	0.69049	0.60606
1.13515	0.90062	2.09988	0.58608	0.54367
1.16583	0.8086	2.10648	0.43472	0.44493
1.19651	0.82344	2.32216	0.23671	0.31974
1.22718	0.93287	2.76982	0.01634	0.21993
1.25786	1.08814	3.41262	0.29039	0.29142
1.28854	1.24448	4.19592	0.60801	0.51286
1.31922	1.37221	5.07064	0.95245	0.79297
1.3499	1.45312	5.99563	1.31435	1.10239
1.38058	1.47704	6.935	1.68335	1.4265
1.41126	1.44066	7.85613	2.04836	1.7534
1.44194	1.34796	8.72875	2.39805	2.07183
1.47262	1.21262	9.52492	2.7213	2.37093
1.5033	1.06386	10.2194	3.00765	2.64051
1.53398	0.95566	10.7901	3.24782	2.87138
1.56466	0.96145	11.2189	3.43403	3.05569
1.59534	1.11864	11.4918	3.56042	3.18733
1.62602	1.39264	11.5999	3.62331	3.26213
1.6567	1.72621	11.5393	3.62135	3.27816
1.68738	2.07459	11.3115	3.55569	3.23577
1.71806	2.40552	10.9232	3.42992	3.13769
1.74874	2.69396	10.3864	3.25011	2.98898
1.77942	2.91921	9.71789	3.02467	2.79701
1.8101	3.06392	8.93903	2.76429	2.57139
1.84078	3.11414	8.07506	2.48201	2.32399
1.87146	3.06007	7.15474	2.19338	2.06908
1.90214	2.89791	6.20997	1.91688	1.82364
1.93282	2.63355	5.27569	1.67419	1.60743
1.9635	2.29134	4.3902	1.48911	1.44181
1.99418	1.93606	3.59585	1.38204	1.34495
2.02485	1.71636	2.93877	1.35983	1.32345
2.05553	1.85058	2.46233	1.40957	1.36719
2.08621	2.40185	2.18554	1.50561	1.45466
2.11689	3.23875	2.07499	1.62226	1.56334
2.14757	4.23596	2.05093	1.74039	1.67578
2.17825	5.31602	2.02934	1.84797	1.78057
2.20893	6.42557	1.95052	1.93834	1.87102
2.23961	7.52143	1.78139	2.0084	1.94371
2.27029	8.56556	1.5094	2.05731	1.99726
2.30097	9.52404	1.13968	2.08555	2.03154
2.33165	10.3674	0.71039	2.09438	2.04715
2.36233	11.0717	0.45572	2.08544	2.04509
2.39301	11.6196	0.84213	2.06058	2.02668
2.42369	12.0018	1.4992	2.02191	1.99357
2.45437	12.2177	2.22578	1.97176	1.94781
2.48505	12.2762	2.97007	1.91285	1.89196
2.51573	12.1954	3.69995	1.84827	1.82911
2.54641	12.0025	4.38787	1.7815	1.76282
2.57709	11.7315	5.0087	1.71611	1.6969
2.60777	11.4207	5.53979	1.6555	1.63497
2.63845	11.1084	5.96149	1.6023	1.57991
2.66913	10.8272	6.25789	1.55791	1.53327
2.69981	10.5986	6.41754	1.52206	1.49482
2.73049	10.4285	6.43421	1.49275	1.46251
2.76117	10.3062	6.30764	1.46658	1.43275
2.79185	10.2075	6.04434	1.43926	1.4011
2.82252	10.0997	5.65878	1.4064	1.36299
2.8532	9.94852	5.17502	1.36408	1.31442
2.88388	9.72374	4.62961	1.30932	1.25248
2.91456	9.40286	4.07644	1.24041	1.17561
2.94524	8.97341	3.59275	1.15698	1.08374
2.97592	8.43361	3.27767	1.06008	0.97831
3.0066	7.79198	3.22008	0.95205	0.86218
3.03728	7.06635	3.4361	0.83658	0.73964
3.06796	6.28241	3.85385	0.71863	0.61645
3.09864	5.47215	4.37062	0.60467	0.50019
3.12932	4.67202	4.90004	0.50304	0.40099
3.16	3.92116	5.38117	0.42411	0.3317
3.19068	3.25857	5.77329	0.37822	0.30286
3.22136	2.71809	6.0502	0.36904	0.31101
3.25204	2.31833	6.19667	0.38831	0.33851
3.28272	2.04981	6.20626	0.42138	0.36786
3.3134	1.87139	6.08005	0.45593	0.38847
3.34408	1.72634	5.8255	0.48439	0.3953
3.37476	1.56533	5.4555	0.50297	0.38676
3.40544	1.35834	4.98738	0.51027	0.36339
3.43612	1.09511	4.44186	0.50642	0.32725
3.4668	0.78276	3.84198	0.49248	0.28157
3.49748	0.45413	3.21199	0.47	0.23072
3.52816	0.28277	2.57642	0.4408	0.1807
3.55884	0.53285	1.95929	0.40669	0.14041
3.58952	0.89785	1.38412	0.36933	0.12185
3.62019	1.25634	0.87638	0.33013	0.12996
3.65087	1.57995	0.47975	0.29024	0.15353
3.68155	1.85629	0.32861	0.25053	0.17926
3.71223	2.08084	0.46111	0.21177	0.19993
3.74291	2.25522	0.62213	0.17473	0.21249
3.77359	2.38593	0.72284	0.14047	0.21611
3.80427	2.4825	0.75068	0.11062	0.21137
3.83495	2.555	0.7092	0.08779	0.19989
3.86563	2.61118	0.60798	0.07517	0.18425
3.89631	2.65404	0.46031	0.07374	0.16783
3.92699	2.68067	0.2849	0.07959	0.15456
3.95767	2.68274	0.13541	0.08715	0.1479
3.98835	2.64837	0.21198	0.09259	0.14925
4.01903	2.56473	0.40022	0.09409	0.15704
4.04971	2.42048	0.5859	0.09129	0.16798
4.08039	2.20784	0.74816	0.08534	0.17874
4.11107	1.92409	0.87737	0.0793	0.18699
4.14175	1.57313	0.96789	0.07851	0.19148
4.17243	1.16885	1.01708	0.0882	0.19195
4.20311	0.75083	1.02504	0.10896	0.18898
4.23379	0.48526	0.99448	0.13736	0.18386
4.26447	0.70606	0.9307	0.16957	0.17837
4.29515	1.18104	0.84181	0.20256	0.17444
4.32583	1.69699	0.73931	0.23396	0.17362
4.35651	2.19668	0.63935	0.26191	0.17656
4.38719	2.65305	0.56384	0.28494	0.18273
4.41786	3.04793	0.53621	0.30195	0.19075
4.44854	3.36853	0.56627	0.31221	0.19886
4.47922	3.60676	0.64068	0.31537	0.20542
4.5099	3.75912	0.73628	0.31149	0.20913
4.54058	3.82655	0.83409	0.30094	0.20916
4.57126	3.81426	0.92176	0.28445	0.2051
4.60194	3.73135	0.9918	0.26305	0.19694
4.63262	3.59047	1.03991	0.23807	0.185
4.6633	3.40743	1.06405	0.21108	0.16986
4.69398	3.20101	1.06378	0.18402	0.1523
4.72466	2.9927	1.03993	0.15922	0.1332
4.75534	2.80624	0.99433	0.13954	0.11357
4.78602	2.66609	0.92957	0.12804	0.09448
4.8167	2.59399	0.8488	0.12669	0.07721
4.84738	2.60362	0.75554	0.135	0.06352
4.87806	2.69638	0.65348	0.15034	0.05572
4.90874	2.86153	0.54634	0.16979	0.05572
4.93942	3.08072	0.43773	0.19109	0.06294
4.9701	3.33332	0.33106	0.21272	0.07493
5.00078	3.59976	0.22981	0.23362	0.08944
5.03146	3.86282	0.13914	0.25291	0.10502
5.06214	4.10791	0.07722	0.26984	0.12069
5.09282	4.32304	0.09393	0.28371	0.13569
5.1235	4.49877	0.15595	0.29387	0.1493
5.15418	4.62839	0.22246	0.29978	0.1609
5.18486	4.70799	0.28661	0.30107	0.16994
5.21553	4.7366	0.34754	0.29758	0.176
5.24621	4.71617	0.40521	0.28942	0.17887
5.27689	4.65144	0.45948	0.27701	0.17856
5.30757	4.54945	0.50982	0.26112	0.17538
5.33825	4.41902	0.55543	0.24288	0.16993
5.36893	4.26977	0.59546	0.22379	0.16314
5.39961	4.11115	0.62937	0.20561	0.1562
5.43029	3.95126	0.6573	0.19022	0.15043
5.46097	3.79584	0.68044	0.17921	0.14705
5.49165	3.64766	0.70128	0.17334	0.14677
5.52233	3.50633	0.72349	0.17219	0.14956
5.55301	3.36888	0.75155	0.17422	0.15463
5.58369	3.23071	0.78969	0.17742	0.16073
5.61437	3.08681	0.84074	0.17985	0.16651
5.64505	2.93288	0.90513	0.18002	0.17078
5.67573	2.76619	0.98066	0.17699	0.17261
5.70641	2.58599	1.063	0.17031	0.17142
5.73709	2.39361	1.14656	0.16001	0.16692
5.76777	2.19224	1.22525	0.1465	0.15915
5.79845	1.98653	1.29319	0.13046	0.14839
5.82913	1.78205	1.34515	0.11285	0.13522
5.85981	1.58474	1.37692	0.09479	0.12041
5.89049	1.40036	1.38557	0.07753	0.10498
5.92117	1.23403	1.36964	0.06241	0.09017
5.95185	1.08981	1.32932	0.05069	0.07743
5.98253	0.9705	1.26661	0.04312	0.06823
6.0132	0.8774	1.18541	0.03918	0.06346
6.04388	0.81026	1.09168	0.03713	0.06277
6.07456	0.76726	0.9935	0.03505	0.06458
6.10524	0.74508	0.90093	0.03175	0.06698
6.13592	0.73915	0.8252	0.02701	0.0685
6.1666	0.74404	0.77629	0.02164	0.06823
6.19728	0.75393	0.75897	0.0182	0.06572
6.22796	0.76309	0.76983	0.02034	0.06091
6.25864	0.76626	0.79864	0.02764	0.05395
6.28932	0.759	0.83288	0.03695	0.04525
6.32	0.73801	0.86145	0.04617	0.03536
6.35068	0.70126	0.87625	0.05414	0.02514
6.38136	0.64826	0.8722	0.06008	0.01629
6.41204	0.58022	0.84689	0.06351	0.01304
6.44272	0.50035	0.80009	0.06418	0.01775
6.4734	0.41467	0.7334	0.0621	0.02504
6.50408	0.33382	0.64987	0.05754	0.03175
6.53476	0.2764	0.55372	0.05109	0.03684
6.56544	0.26591	0.45012	0.04384	0.03986
6.59612	0.30653	0.34527	0.03758	0.04064
6.6268	0.37638	0.24712	0.03488	0.03916
6.65748	0.45424	0.16847	0.03756	0.03552
6.68816	0.5282	0.13227	0.04466	0.02998
6.71884	0.59239	0.14871	0.05382	0.02291
6.74952	0.64438	0.1867	0.06313	0.01494
6.7802	0.68393	0.22088	0.07143	0.00802
6.81087	0.71249	0.24215	0.07801	0.00958
6.84155	0.73257	0.24799	0.08249	0.0178
6.87223	0.74731	0.23869	0.08474	0.02677
6.90291	0.75968	0.21614	0.08484	0.0352
6.93359	0.77185	0.18355	0.08306	0.0426
6.96427	0.78461	0.14565	0.07984	0.04867
6.99495	0.79714	0.11004	0.07579	0.05322
7.02563	0.80718	0.08993	0.07165	0.05615
7.05631	0.8116	0.09746	0.06817	0.05745
7.08699	0.80694	0.12422	0.06604	0.05722
7.11767	0.79001	0.15527	0.06565	0.05559
7.14835	0.75828	0.1829	0.06699	0.05277
7.17903	0.71014	0.20409	0.06971	0.04901
7.20971	0.64503	0.21816	0.07325	0.04458
7.24039	0.56343	0.22607	0.07707	0.03976
7.27107	0.46686	0.23009	0.08077	0.03482
7.30175	0.35788	0.2335	0.08407	0.03001
7.33243	0.24054	0.23996	0.08683	0.02555
7.36311	0.12437	0.25242	0.08904	0.02158
7.39379	0.07839	0.2721	0.09069	0.01821
7.42447	0.17787	0.29818	0.09186	0.01546
7.45515	0.3003	0.32847	0.09257	0.01325
7.48583	0.42073	0.3603	0.09284	0.01148
7.51651	0.53412	0.39118	0.09266	0.00997
7.54719	0.63806	0.41906	0.09196	0.00857
7.57787	0.73125	0.44242	0.09068	0.00715
7.60854	0.81314	0.46026	0.08872	0.00561
7.63922	0.8838	0.47198	0.08603	0.00396
7.6699	0.94369	0.47733	0.08256	0.00254
7.70058	0.99352	0.47627	0.07829	0.00293
7.73126	1.03406	0.46891	0.07327	0.00537
7.76194	1.06592	0.45543	0.0676	0.00874
7.79262	1.08948	0.43604	0.06143	0.01272
7.8233	1.10484	0.41102	0.05495	0.01723
7.85398	1.11184	0.38075	0.04845	0.02221
7.88466	1.11017	0.3458	0.04227	0.02755
7.91534	1.0995	0.30715	0.03682	0.03314
7.94602	1.07967	0.26638	0.03254	0.03884
7.9767	1.0508	0.2262	0.02977	0.04447
8.00738	1.01343	0.19119	0.02857	0.04984
8.03806	0.96853	0.16834	0.02857	0.05474
8.06874	0.91754	0.16486	0.02911	0.05897
8.09942	0.86227	0.18171	0.02955	0.06231
8.1301	0.80477	0.21218	0.02937	0.06457
8.16078	0.74712	0.2482	0.0282	0.06561
8.19146	0.69119	0.28394	0.02583	0.06529
8.22214	0.63838	0.31563	0.02215	0.06358
8.25282	0.58941	0.34084	0.01718	0.0605
8.2835	0.54421	0.35806	0.01107	0.0562
8.31418	0.50203	0.36649	0.00461	0.05098
8.34486	0.46166	0.36594	0.00618	0.04537
8.37554	0.42189	0.35684	0.01452	0.04026
8.40621	0.38189	0.34018	0.02365	0.03689
8.43689	0.34162	0.31751	0.0329	0.03661
8.46757	0.30222	0.29092	0.04189	0.03986
8.49825	0.26631	0.26303	0.05027	0.04587
8.52893	0.23805	0.23682	0.05775	0.05338
8.55961	0.22231	0.21531	0.06407	0.06126
8.59029	0.22209	0.2008	0.06902	0.06871
8.62097	0.23586	0.19385	0.07245	0.07516
8.65165	0.25829	0.19283	0.07427	0.08022
8.68233	0.28327	0.19454	0.07446	0.08366
8.71301	0.3058	0.19557	0.07307	0.08536
8.74369	0.32232	0.19309	0.0702	0.08533
8.77437	0.33044	0.18521	0.066	0.08368
8.80505	0.32873	0.17093	0.06069	0.08062
8.83573	0.31649	0.14998	0.0545	0.07645
8.86641	0.29372	0.12277	0.04773	0.07155
8.89709	0.26093	0.09025	0.0407	0.06634
8.92777	0.21915	0.05402	0.03389	0.06124
8.95845	0.1699	0.01926	0.02797	0.05668
8.98913	0.11547	0.0325	0.024	0.05299
9.01981	0.0613	0.07061	0.0232	0.05035
9.05049	0.04231	0.1078	0.02588	0.04879
9.08117	0.09074	0.14128	0.03106	0.04818
9.11185	0.15163	0.16947	0.03754	0.04834
9.14253	0.21249	0.19123	0.04453	0.04909
9.17321	0.27047	0.20579	0.05155	0.0503
9.20388	0.32406	0.21281	0.05825	0.0519
9.23456	0.37229	0.21243	0.06436	0.05383
9.26524	0.41457	0.20532	0.06967	0.05603
9.29592	0.45062	0.19283	0.07396	0.05835
9.3266	0.48047	0.17711	0.07705	0.06062
9.35728	0.5044	0.16137	0.07881	0.06258
9.38796	0.52294	0.14997	0.07915	0.06401
9.41864	0.53676	0.14749	0.07801	0.06465
9.44932	0.54662	0.15637	0.07543	0.06435
9.48	0.55335	0.17528	0.07149	0.06297
9.51068	0.5577	0.20048	0.06633	0.0605
9.54136	0.56034	0.22814	0.06018	0.05704
9.57204	0.56177	0.25528	0.05329	0.05276
9.60272	0.56231	0.27979	0.04602	0.048
9.6334	0.56207	0.30021	0.03878	0.04319
9.66408	0.56098	0.31567	0.03207	0.03888
9.69476	0.55883	0.32568	0.02652	0.03565
9.72544	0.55533	0.33016	0.02286	0.03393
9.75612	0.55016	0.32934	0.02159	0.03376
9.7868	0.54303	0.32377	0.02249	0.03477
9.81748	0.53371	0.31428	0.0248	0.03638
9.84816	0.52208	0.30194	0.02779	0.03802
9.87884	0.50813	0.28806	0.0311	0.03934
9.90952	0.49197	0.27413	0.03467	0.0402
9.9402	0.47383	0.2617	0.03858	0.04065
9.97088	0.45402	0.25221	0.04297	0.04091

## Sheet: Figure 2d
Fe K-edge EXAFS spectra in R space of the 0.75Pt/ND@G and 0.75Pt0.2Fe/ND@G
x(R)	y1(Fe foil)	y2(FeO)	y2(Fe2O3)	y4(0.2Fe/ND@G)	y5(0.75Pt0.2Fe/ND@G)
0	0.05681	0.03666	0.1055	0.03033	0.05898
0.03068	0.05653	0.03904	0.10768	0.03427	0.06076
0.06136	0.05571	0.04488	0.11352	0.04339	0.06546
0.09204	0.05444	0.05178	0.12137	0.0538	0.07172
0.12272	0.05292	0.05781	0.12933	0.06319	0.07808
0.1534	0.05148	0.06178	0.13584	0.07027	0.08337
0.18408	0.05057	0.06306	0.13983	0.07428	0.08683
0.21476	0.05068	0.06147	0.1408	0.07481	0.08803
0.24544	0.05209	0.05733	0.13885	0.07177	0.08692
0.27612	0.05472	0.05148	0.13469	0.06547	0.08386
0.3068	0.05802	0.04551	0.12968	0.05677	0.07967
0.33748	0.06121	0.04176	0.12571	0.04749	0.07574
0.36816	0.06341	0.04245	0.12485	0.04125	0.07388
0.39884	0.06388	0.04768	0.12853	0.04264	0.07571
0.42951	0.06216	0.05538	0.13682	0.05235	0.0818
0.46019	0.05823	0.06312	0.14841	0.06656	0.09132
0.49087	0.0529	0.06908	0.16128	0.08162	0.10259
0.52155	0.04831	0.07205	0.17334	0.09515	0.11387
0.55223	0.0482	0.0713	0.18291	0.10555	0.12372
0.58291	0.05564	0.06667	0.18887	0.11176	0.13111
0.61359	0.06996	0.05864	0.19083	0.11322	0.13551
0.64427	0.08821	0.04893	0.1893	0.11004	0.13704
0.67495	0.10757	0.04181	0.18588	0.10327	0.13659
0.70563	0.12573	0.04424	0.18347	0.09547	0.13602
0.73631	0.14079	0.05836	0.18596	0.09121	0.13808
0.76699	0.15116	0.07946	0.19711	0.09598	0.14574
0.79767	0.15555	0.10343	0.21887	0.11226	0.16089
0.82835	0.15304	0.12792	0.2506	0.1377	0.1835
0.85903	0.14316	0.15155	0.28995	0.16813	0.2119
0.88971	0.12594	0.17355	0.3342	0.19988	0.24376
0.92039	0.10198	0.19368	0.38094	0.23013	0.27677
0.95107	0.07252	0.21217	0.42844	0.25687	0.30893
0.98175	0.04	0.22972	0.47572	0.27884	0.33877
1.01243	0.01697	0.24736	0.52252	0.29566	0.36542
1.04311	0.04038	0.26617	0.56932	0.30798	0.3887
1.07379	0.0723	0.28706	0.61713	0.31762	0.40922
1.10447	0.1	0.31045	0.66727	0.32753	0.42831
1.13515	0.12013	0.33615	0.72097	0.34133	0.44794
1.16583	0.13026	0.36342	0.77904	0.36244	0.47036
1.19651	0.12857	0.39111	0.84152	0.39286	0.49757
1.22718	0.11389	0.41794	0.90751	0.43246	0.53079
1.25786	0.08585	0.44273	0.97519	0.47915	0.57011
1.28854	0.04501	0.46459	1.04196	0.52962	0.61441
1.31922	0.00927	0.48308	1.10473	0.58009	0.66162
1.3499	0.06959	0.49832	1.16014	0.62697	0.70907
1.38058	0.13722	0.51095	1.20489	0.6671	0.75393
1.41126	0.20718	0.52207	1.23596	0.69806	0.79345
1.44194	0.27518	0.53296	1.25087	0.71831	0.82527
1.47262	0.33685	0.54483	1.24781	0.72728	0.84751
1.5033	0.38814	0.55836	1.22581	0.72548	0.85894
1.53398	0.42598	0.57352	1.18486	0.71448	0.85901
1.56466	0.44919	0.58935	1.12592	0.69689	0.84784
1.59534	0.45995	0.60415	1.05097	0.67618	0.82622
1.62602	0.46591	0.61568	0.96303	0.65627	0.79552
1.6567	0.48213	0.62153	0.86612	0.64096	0.75758
1.68738	0.52922	0.61941	0.76524	0.63314	0.71451
1.71806	0.62406	0.60751	0.66635	0.63408	0.66853
1.74874	0.77102	0.58462	0.57618	0.64322	0.62169
1.77942	0.96393	0.55035	0.5017	0.65854	0.57566
1.8101	1.19276	0.5052	0.44854	0.67736	0.53149
1.84078	1.44702	0.45072	0.41831	0.69719	0.48953
1.87146	1.71662	0.38959	0.40676	0.71633	0.44949
1.90214	1.99188	0.32601	0.40544	0.73409	0.41061
1.93282	2.26357	0.26638	0.40565	0.75079	0.37205
1.9635	2.52303	0.22045	0.40137	0.76745	0.33326
1.99418	2.76245	0.20015	0.39039	0.78533	0.29445
2.02485	2.97508	0.21049	0.37465	0.80545	0.25705
2.05553	3.15552	0.24252	0.36059	0.82812	0.22413
2.08621	3.29989	0.28348	0.35878	0.85266	0.20069
2.11689	3.40598	0.32546	0.3805	0.87739	0.19229
2.14757	3.47324	0.36556	0.43128	0.89992	0.20133
2.17825	3.50276	0.40421	0.50822	0.91748	0.22453
2.20893	3.49701	0.44401	0.60375	0.92732	0.2556
2.23961	3.45959	0.48853	0.70977	0.92704	0.2888
2.27029	3.3948	0.54106	0.81926	0.91484	0.32005
2.30097	3.30722	0.60347	0.92641	0.88966	0.34668
2.33165	3.20122	0.67558	1.02643	0.85122	0.36709
2.36233	3.08056	0.7553	1.11539	0.80005	0.38047
2.39301	2.94806	0.83909	1.19011	0.73738	0.3867
2.42369	2.80548	0.92266	1.24819	0.66503	0.38619
2.45437	2.65357	1.00153	1.28794	0.58531	0.3798
2.48505	2.49229	1.07136	1.30841	0.50082	0.36869
2.51573	2.32121	1.12836	1.30942	0.41431	0.35428
2.54641	2.13996	1.1694	1.29154	0.32856	0.33802
2.57709	1.94861	1.1922	1.25614	0.24627	0.32127
2.60777	1.74806	1.19541	1.20538	0.1702	0.30515
2.63845	1.54024	1.17862	1.14225	0.10401	0.29044
2.66913	1.32825	1.14238	1.07058	0.05752	0.27744
2.69981	1.1164	1.08812	0.99501	0.05723	0.26609
2.73049	0.91031	1.01805	0.92092	0.08781	0.25602
2.76117	0.71721	0.93504	0.85406	0.11863	0.24677
2.79185	0.5469	0.84248	0.79991	0.14298	0.2379
2.82252	0.41376	0.74409	0.76252	0.15989	0.22914
2.8532	0.33688	0.6438	0.74321	0.16958	0.22039
2.88388	0.32497	0.5456	0.73997	0.17268	0.21169
2.91456	0.35608	0.45344	0.74795	0.16997	0.20316
2.94524	0.39819	0.37119	0.76098	0.1623	0.19485
2.97592	0.43206	0.30245	0.77308	0.15064	0.1867
3.0066	0.44992	0.25018	0.77931	0.13615	0.17849
3.03728	0.45018	0.21559	0.77621	0.12038	0.16983
3.06796	0.43491	0.19665	0.76181	0.1056	0.16024
3.09864	0.40888	0.18819	0.73546	0.095	0.14928
3.12932	0.3793	0.18426	0.69775	0.09208	0.13659
3.16	0.35564	0.18051	0.65029	0.0984	0.12205
3.19068	0.34792	0.17477	0.59561	0.11215	0.10578
3.22136	0.36262	0.1666	0.537	0.12993	0.08831
3.25204	0.39901	0.15665	0.47841	0.14871	0.07074
3.28272	0.45075	0.14624	0.42422	0.16636	0.05519
3.3134	0.5103	0.1369	0.37879	0.18149	0.0456
3.34408	0.57148	0.12999	0.34563	0.19324	0.04623
3.37476	0.62991	0.12636	0.32604	0.2012	0.05582
3.40544	0.6827	0.12608	0.31827	0.2053	0.06921
3.43612	0.72803	0.12855	0.31815	0.20582	0.08275
3.4668	0.7649	0.13278	0.32075	0.20325	0.09458
3.49748	0.79287	0.13786	0.32195	0.19827	0.10372
3.52816	0.81194	0.14304	0.31894	0.19159	0.10968
3.55884	0.82242	0.14786	0.31026	0.18386	0.1123
3.58952	0.82483	0.15206	0.2955	0.17556	0.11163
3.62019	0.81981	0.15549	0.27501	0.16683	0.10794
3.65087	0.80794	0.1581	0.24968	0.1575	0.10164
3.68155	0.7897	0.15983	0.22071	0.1471	0.09321
3.71223	0.76527	0.16063	0.18948	0.13494	0.08322
3.74291	0.73448	0.16041	0.15744	0.1203	0.07223
3.77359	0.6968	0.15905	0.12607	0.10249	0.06074
3.80427	0.65135	0.15641	0.09698	0.08106	0.04922
3.83495	0.59714	0.15236	0.07236	0.0559	0.03799
3.86563	0.53342	0.1468	0.05581	0.02842	0.02731
3.89631	0.46039	0.13971	0.0518	0.01973	0.01742
3.92699	0.38062	0.1313	0.05981	0.05196	0.0091
3.95767	0.30302	0.12208	0.07395	0.09235	0.00724
3.98835	0.25215	0.11303	0.08995	0.13609	0.01364
4.01903	0.26926	0.10576	0.10598	0.18186	0.02147
4.04971	0.36239	0.1024	0.12133	0.22855	0.02921
4.08039	0.5017	0.10486	0.13568	0.27507	0.03652
4.11107	0.66519	0.11378	0.14882	0.32024	0.04321
4.14175	0.84148	0.12811	0.16056	0.36292	0.04914
4.17243	1.0234	0.14589	0.17067	0.40194	0.05421
4.20311	1.20526	0.1651	0.17892	0.43621	0.05836
4.23379	1.38205	0.18401	0.18504	0.46472	0.06166
4.26447	1.54915	0.20131	0.18877	0.48662	0.06422
4.29515	1.7024	0.21608	0.18988	0.50121	0.06623
4.32583	1.83811	0.22781	0.18821	0.50803	0.0679
4.35651	1.95312	0.23641	0.1837	0.50683	0.06942
4.38719	2.04491	0.24222	0.17648	0.49764	0.07091
4.41786	2.11162	0.24598	0.16693	0.48074	0.07236
4.44854	2.15207	0.24873	0.15579	0.45666	0.07367
4.47922	2.16574	0.25172	0.1443	0.42616	0.07465
4.5099	2.15275	0.25605	0.13423	0.39022	0.07509
4.54058	2.11384	0.26248	0.12785	0.34998	0.07478
4.57126	2.05028	0.27118	0.12724	0.30668	0.0736
4.60194	1.96385	0.28166	0.13329	0.26167	0.07151
4.63262	1.85676	0.29292	0.14516	0.21626	0.06862
4.6633	1.73159	0.3037	0.16085	0.17177	0.06516
4.69398	1.59125	0.31266	0.17807	0.12944	0.06147
4.72466	1.43889	0.31865	0.19484	0.09043	0.05798
4.75534	1.27784	0.32077	0.20962	0.05597	0.05513
4.78602	1.11157	0.31848	0.2213	0.02824	0.05325
4.8167	0.94354	0.31159	0.22917	0.01745	0.05243
4.84738	0.77721	0.30026	0.23287	0.02906	0.05252
4.87806	0.61588	0.28496	0.23235	0.04189	0.05312
4.90874	0.46269	0.2664	0.22786	0.05066	0.05378
4.93942	0.32071	0.24544	0.21988	0.05494	0.05406
4.9701	0.19368	0.22302	0.20904	0.05516	0.05363
5.00078	0.09217	0.20001	0.19609	0.05222	0.0523
5.03146	0.07717	0.17719	0.18179	0.04757	0.04999
5.06214	0.144	0.15512	0.16681	0.04348	0.04675
5.09282	0.21247	0.13422	0.15168	0.04299	0.0427
5.1235	0.27089	0.11484	0.13669	0.0482	0.03804
5.15418	0.31883	0.09762	0.12192	0.05853	0.03302
5.18486	0.35773	0.08395	0.10721	0.07188	0.0279
5.21553	0.38954	0.0764	0.09232	0.08636	0.02296
5.24621	0.41626	0.0779	0.07696	0.10061	0.01848
5.27689	0.43956	0.08903	0.06093	0.11365	0.01473
5.30757	0.46061	0.10746	0.04419	0.12474	0.01197
5.33825	0.47997	0.13013	0.02687	0.13333	0.01037
5.36893	0.49764	0.15461	0.00927	0.13902	0.00984
5.39961	0.51321	0.17908	0.00831	0.14157	0.0101
5.43029	0.52603	0.20208	0.02509	0.14084	0.01082
5.46097	0.53538	0.22245	0.04068	0.13686	0.0118
5.49165	0.54063	0.23926	0.05452	0.12977	0.01295
5.52233	0.54128	0.25179	0.06617	0.11982	0.01421
5.55301	0.53696	0.25958	0.07526	0.10738	0.01552
5.58369	0.52743	0.2624	0.0816	0.09288	0.01677
5.61437	0.51257	0.26027	0.08515	0.07684	0.01782
5.64505	0.49229	0.25345	0.086	0.05981	0.01853
5.67573	0.4666	0.24239	0.08444	0.04243	0.0188
5.70641	0.43557	0.22775	0.08086	0.02568	0.01853
5.73709	0.39949	0.21028	0.07577	0.01288	0.01768
5.76777	0.35893	0.19087	0.06973	0.01637	0.01627
5.79845	0.31499	0.17044	0.06333	0.02942	0.01442
5.82913	0.26962	0.14992	0.05715	0.04273	0.01234
5.85981	0.22617	0.13024	0.05168	0.0548	0.01048
5.89049	0.19034	0.11224	0.04731	0.06521	0.00956
5.92117	0.1704	0.09668	0.04428	0.07376	0.01019
5.95185	0.17299	0.08412	0.04272	0.08035	0.01222
5.98253	0.19586	0.07482	0.04268	0.08495	0.01496
6.0132	0.23002	0.06864	0.04418	0.08753	0.0178
6.04388	0.26718	0.06503	0.0472	0.08815	0.02038
6.07456	0.30188	0.06321	0.05163	0.08688	0.02243
6.10524	0.33077	0.06243	0.05725	0.08384	0.0238
6.13592	0.3518	0.06214	0.0637	0.07922	0.02439
6.1666	0.36387	0.06204	0.0706	0.07329	0.02418
6.19728	0.36664	0.06199	0.07749	0.06643	0.02318
6.22796	0.36042	0.06201	0.08395	0.05913	0.02146
6.25864	0.34613	0.06214	0.08959	0.05209	0.01915
6.28932	0.32515	0.06242	0.09408	0.04619	0.01639
6.32	0.29934	0.06289	0.09718	0.04245	0.01337
6.35068	0.27087	0.0635	0.09874	0.04157	0.01027
6.38136	0.24215	0.06421	0.09873	0.0435	0.00729
6.41204	0.21568	0.0649	0.09725	0.04737	0.00465
6.44272	0.19381	0.06546	0.09454	0.05213	0.00272
6.4734	0.17836	0.06576	0.09097	0.05687	0.00221
6.50408	0.17014	0.06571	0.08707	0.06101	0.00293
6.53476	0.16874	0.06521	0.08351	0.06421	0.00377
6.56544	0.17287	0.06423	0.08098	0.0663	0.00446
6.59612	0.1811	0.06275	0.08007	0.06727	0.00504
6.6268	0.19226	0.0608	0.08108	0.06718	0.00566
6.65748	0.20551	0.05844	0.08387	0.06619	0.00642
6.68816	0.22012	0.05578	0.08794	0.06449	0.0073
6.71884	0.23529	0.05291	0.09258	0.06229	0.00821
6.74952	0.25004	0.04995	0.09705	0.05979	0.00901
6.7802	0.26322	0.04698	0.10069	0.05713	0.00956
6.81087	0.27366	0.04405	0.10298	0.05442	0.00976
6.84155	0.28025	0.0412	0.10357	0.05168	0.00954
6.87223	0.28216	0.03841	0.10226	0.04893	0.00888
6.90291	0.27888	0.03567	0.09903	0.04612	0.00782
6.93359	0.27034	0.03297	0.09399	0.04323	0.00647
6.96427	0.25694	0.03037	0.0874	0.04024	0.00504
6.99495	0.23956	0.02798	0.07964	0.03721	0.00393
7.02563	0.21957	0.02602	0.07116	0.03422	0.00379
7.05631	0.19872	0.02475	0.06248	0.03146	0.00469
7.08699	0.17898	0.02441	0.05414	0.02914	0.00602
7.11767	0.16232	0.02508	0.04663	0.0275	0.00732
7.14835	0.15011	0.02666	0.04032	0.02672	0.00839
7.17903	0.14265	0.02885	0.03535	0.02683	0.00913
7.20971	0.13899	0.03134	0.03163	0.0277	0.00954
7.24039	0.13742	0.03386	0.02885	0.02908	0.00965
7.27107	0.1363	0.03618	0.02672	0.03068	0.00957
7.30175	0.1347	0.03819	0.02517	0.03223	0.0094
7.33243	0.13261	0.03983	0.02439	0.03351	0.00925
7.36311	0.13094	0.04107	0.02473	0.03437	0.00919
7.39379	0.13113	0.04196	0.02638	0.03468	0.00923
7.42447	0.13448	0.04255	0.0291	0.03438	0.00935
7.45515	0.14146	0.04289	0.03236	0.03342	0.00954
7.48583	0.15132	0.04305	0.0355	0.03185	0.00983
7.51651	0.16241	0.04306	0.0379	0.02975	0.01034
7.54719	0.17268	0.04295	0.03909	0.02736	0.01123
7.57787	0.18021	0.04273	0.0387	0.02506	0.01265
7.60854	0.18342	0.04239	0.03652	0.02348	0.01462
7.63922	0.18121	0.04195	0.03248	0.02339	0.01707
7.6699	0.17296	0.04141	0.02667	0.02534	0.01983
7.70058	0.1586	0.0408	0.01932	0.02928	0.02269
7.73126	0.13862	0.04016	0.01094	0.03471	0.02544
7.76194	0.11421	0.03953	0.00443	0.04105	0.02789
7.79262	0.08767	0.03893	0.01084	0.04782	0.02987
7.8233	0.06418	0.03839	0.02055	0.05464	0.03123
7.85398	0.05545	0.03787	0.03008	0.06123	0.03191
7.88466	0.07021	0.03732	0.03878	0.06735	0.03186
7.91534	0.09831	0.03668	0.04622	0.07284	0.03109
7.94602	0.13005	0.03585	0.05211	0.07756	0.02969
7.9767	0.16143	0.03477	0.05626	0.08142	0.02776
8.00738	0.1907	0.0334	0.0586	0.08437	0.02548
8.03806	0.21711	0.03174	0.05917	0.08641	0.02302
8.06874	0.24038	0.02989	0.05811	0.08754	0.02059
8.09942	0.26061	0.02801	0.05564	0.0878	0.01835
8.1301	0.27808	0.0264	0.05206	0.08721	0.01644
8.16078	0.29314	0.02543	0.04767	0.08585	0.01485
8.19146	0.30612	0.02547	0.04279	0.08375	0.01352
8.22214	0.3172	0.02669	0.03772	0.08097	0.01228
8.25282	0.32636	0.02903	0.03272	0.07756	0.01094
8.2835	0.33341	0.03219	0.02802	0.07356	0.00937
8.31418	0.338	0.03577	0.02383	0.06904	0.00751
8.34486	0.33969	0.03943	0.02049	0.06407	0.00539
8.37554	0.33809	0.04284	0.01846	0.05873	0.00322
8.40621	0.33285	0.04575	0.01827	0.05312	0.00216
8.43689	0.32382	0.04797	0.02004	0.04735	0.00376
8.46757	0.31102	0.04936	0.02333	0.04156	0.00617
8.49825	0.29466	0.04981	0.02751	0.03589	0.0085
8.52893	0.27516	0.04929	0.03201	0.03049	0.01051
8.55961	0.25311	0.04779	0.0364	0.02549	0.01204
8.59029	0.22921	0.04538	0.04035	0.02104	0.013
8.62097	0.20425	0.04214	0.04357	0.01727	0.01332
8.65165	0.17906	0.0382	0.0459	0.01434	0.01299
8.68233	0.15446	0.03373	0.04722	0.01244	0.01203
8.71301	0.13125	0.02892	0.04749	0.01177	0.01051
8.74369	0.1102	0.02396	0.04674	0.01241	0.00857
8.77437	0.09203	0.01909	0.04508	0.01421	0.00644
8.80505	0.07748	0.01452	0.04267	0.01692	0.00465
8.83573	0.06726	0.0105	0.03971	0.02031	0.00433
8.86641	0.06177	0.00731	0.03643	0.02418	0.00589
8.89709	0.06083	0.00526	0.03305	0.02836	0.00824
8.92777	0.06359	0.00451	0.02977	0.03269	0.01067
8.95845	0.069	0.0045	0.02673	0.03699	0.01291
8.98913	0.07617	0.00451	0.024	0.04109	0.01479
9.01981	0.08458	0.00424	0.02158	0.04484	0.01624
9.05049	0.09391	0.00384	0.01939	0.0481	0.01722
9.08117	0.10397	0.00391	0.01732	0.05074	0.01771
9.11185	0.11462	0.00505	0.01527	0.05268	0.01772
9.14253	0.12569	0.00709	0.01316	0.05384	0.0173
9.17321	0.137	0.00962	0.01098	0.05418	0.01649
9.20388	0.1483	0.01232	0.00875	0.05372	0.01537
9.23456	0.15931	0.01496	0.00652	0.05246	0.01403
9.26524	0.16972	0.01735	0.00439	0.05046	0.01257
9.29592	0.17921	0.01936	0.00258	0.04779	0.01111
9.3266	0.18744	0.02088	0.0018	0.04455	0.00981
9.35728	0.1941	0.02184	0.00266	0.04085	0.00885
9.38796	0.19892	0.02218	0.00402	0.03681	0.00838
9.41864	0.20169	0.02189	0.00534	0.03257	0.00849
9.44932	0.20225	0.021	0.00658	0.02826	0.0091
9.48	0.20052	0.01955	0.00773	0.02404	0.01005
9.51068	0.19651	0.0176	0.00884	0.02008	0.01114
9.54136	0.19028	0.01525	0.00994	0.01659	0.01226
9.57204	0.18198	0.01259	0.01106	0.01382	0.01329
9.60272	0.17181	0.00975	0.01221	0.01204	0.01418
9.6334	0.16003	0.00693	0.01339	0.01144	0.01487
9.66408	0.14694	0.00454	0.01458	0.0119	0.01534
9.69476	0.13287	0.0038	0.01574	0.01304	0.01556
9.72544	0.11814	0.00539	0.01683	0.0145	0.01553
9.75612	0.10312	0.00791	0.0178	0.01602	0.01525
9.7868	0.08816	0.0106	0.01856	0.01748	0.01473
9.81748	0.07363	0.01324	0.01908	0.01881	0.01399
9.84816	0.05993	0.01574	0.01929	0.01999	0.01306
9.87884	0.04756	0.01806	0.01918	0.02099	0.01195
9.90952	0.03721	0.02017	0.01878	0.02183	0.01071
9.9402	0.02993	0.02204	0.01816	0.0225	0.00938
9.97088	0.02688	0.02364	0.01751	0.02301	0.00797

## Sheet: Figure 2e
The corresponding Pt L3-edge EXAFS fitting curves for 0.75Pt0.2Fe/ND@G catalyst at R-space
x(R)	y1(0.75Pt0.2Fe/ND@G)	y2(fitting)
0	0.13933	0.28233
0.03068	0.13414	0.27199
0.06136	0.11898	0.24167
0.09204	0.09507	0.19348
0.12272	0.06466	0.13079
0.1534	0.03286	0.05832
0.18408	0.02743	0.02413
0.21476	0.05862	0.0998
0.24544	0.09217	0.1716
0.27612	0.12073	0.23244
0.3068	0.14136	0.27759
0.33748	0.15217	0.30341
0.36816	0.15213	0.30753
0.39884	0.14108	0.28903
0.42951	0.11986	0.24861
0.46019	0.09059	0.18887
0.49087	0.05797	0.11561
0.52155	0.03817	0.05443
0.55223	0.05715	0.10064
0.58291	0.09157	0.19068
0.61359	0.12351	0.27959
0.64427	0.14692	0.35713
0.67495	0.15838	0.41666
0.70563	0.156	0.45303
0.73631	0.14006	0.46258
0.76699	0.1155	0.4433
0.79767	0.09968	0.39507
0.82835	0.12292	0.31993
0.85903	0.18572	0.22271
0.88971	0.26824	0.11608
0.92039	0.35766	0.08443
0.95107	0.44525	0.19356
0.98175	0.52336	0.32032
1.01243	0.5848	0.43738
1.04311	0.62283	0.53362
1.07379	0.6315	0.60058
1.10447	0.60606	0.6318
1.13515	0.54367	0.6236
1.16583	0.44493	0.57678
1.19651	0.31974	0.50103
1.22718	0.21993	0.42694
1.25786	0.29142	0.42325
1.28854	0.51286	0.54937
1.31922	0.79297	0.78001
1.3499	1.10239	1.06976
1.38058	1.4265	1.39016
1.41126	1.7534	1.72214
1.44194	2.07183	2.05028
1.47262	2.37093	2.36094
1.5033	2.64051	2.64194
1.53398	2.87138	2.88262
1.56466	3.05569	3.07415
1.59534	3.18733	3.20982
1.62602	3.26213	3.28529
1.6567	3.27816	3.29871
1.68738	3.23577	3.25078
1.71806	3.13769	3.14474
1.74874	2.98898	2.98626
1.77942	2.79701	2.78325
1.8101	2.57139	2.54579
1.84078	2.32399	2.28603
1.87146	2.06908	2.0184
1.90214	1.82364	1.7601
1.93282	1.60743	1.53164
1.9635	1.44181	1.3564
1.99418	1.34495	1.25601
2.02485	1.32345	1.23999
2.05553	1.36719	1.29777
2.08621	1.45466	1.40495
2.11689	1.56334	1.53627
2.14757	1.67578	1.67265
2.17825	1.78057	1.80158
2.20893	1.87102	1.91528
2.23961	1.94371	2.00905
2.27029	1.99726	2.08011
2.30097	2.03154	2.12697
2.33165	2.04715	2.14909
2.36233	2.04509	2.1468
2.39301	2.02668	2.12131
2.42369	1.99357	2.07486
2.45437	1.94781	2.01071
2.48505	1.89196	1.93323
2.51573	1.82911	1.84775
2.54641	1.76282	1.76023
2.57709	1.6969	1.67675
2.60777	1.63497	1.60263
2.63845	1.57991	1.54145
2.66913	1.53327	1.49426
2.69981	1.49482	1.4592
2.73049	1.46251	1.43188
2.76117	1.43275	1.40642
2.79185	1.4011	1.37664
2.82252	1.36299	1.33708
2.8532	1.31442	1.28369
2.88388	1.25248	1.21414
2.91456	1.17561	1.12792
2.94524	1.08374	1.02614
2.97592	0.97831	0.9114
3.0066	0.86218	0.78748
3.03728	0.73964	0.65915
3.06796	0.61645	0.532
3.09864	0.50019	0.4126
3.12932	0.40099	0.30917
3.16	0.3317	0.23291
3.19068	0.30286	0.19613
3.22136	0.31101	0.19812
3.25204	0.33851	0.21906
3.28272	0.36786	0.24024
3.3134	0.38847	0.25281
3.34408	0.3953	0.25422
3.37476	0.38676	0.24523
3.40544	0.36339	0.2285
3.43612	0.32725	0.20797
3.4668	0.28157	0.18836
3.49748	0.23072	0.17429
3.52816	0.1807	0.16852
3.55884	0.14041	0.17045
3.58952	0.12185	0.17656
3.62019	0.12996	0.18263
3.65087	0.15353	0.18538
3.68155	0.17926	0.18294
3.71223	0.19993	0.17477
3.74291	0.21249	0.16148
3.77359	0.21611	0.14468
3.80427	0.21137	0.1269
3.83495	0.19989	0.11146
3.86563	0.18425	0.10188
3.89631	0.16783	0.10006
3.92699	0.15456	0.10467
3.95767	0.1479	0.11212
3.98835	0.14925	0.11891
4.01903	0.15704	0.12267
4.04971	0.16798	0.12223
4.08039	0.17874	0.11735
4.11107	0.18699	0.10859
4.14175	0.19148	0.09721
4.17243	0.19195	0.08518
4.20311	0.18898	0.07512
4.23379	0.18386	0.06979
4.26447	0.17837	0.07046
4.29515	0.17444	0.07576
4.32583	0.17362	0.08283
4.35651	0.17656	0.0891
4.38719	0.18273	0.09292
4.41786	0.19075	0.09345
4.44854	0.19886	0.09048
4.47922	0.20542	0.08432
4.5099	0.20913	0.07571
4.54058	0.20916	0.06585
4.57126	0.2051	0.05643
4.60194	0.19694	0.04953
4.63262	0.185	0.04701
4.6633	0.16986	0.049
4.69398	0.1523	0.05369
4.72466	0.1332	0.05886
4.75534	0.11357	0.0629
4.78602	0.09448	0.06493
4.8167	0.07721	0.0646
4.84738	0.06352	0.06194
4.87806	0.05572	0.05727
4.90874	0.05572	0.05121
4.93942	0.06294	0.04457
4.9701	0.07493	0.03843
5.00078	0.08944	0.03403
5.03146	0.10502	0.03231
5.06214	0.12069	0.03324
5.09282	0.13569	0.0358
5.1235	0.1493	0.03873
5.15418	0.1609	0.04113
5.18486	0.16994	0.0425
5.21553	0.176	0.04266
5.24621	0.17887	0.04162
5.27689	0.17856	0.03955
5.30757	0.17538	0.03671
5.33825	0.16993	0.03346
5.36893	0.16314	0.03015
5.39961	0.1562	0.02718
5.43029	0.15043	0.02489
5.46097	0.14705	0.0235
5.49165	0.14677	0.02304
5.52233	0.14956	0.02332
5.55301	0.15463	0.02402
5.58369	0.16073	0.02482
5.61437	0.16651	0.02547
5.64505	0.17078	0.02577
5.67573	0.17261	0.02559
5.70641	0.17142	0.02485
5.73709	0.16692	0.02353
5.76777	0.15915	0.02166
5.79845	0.14839	0.01933
5.82913	0.13522	0.01672
5.85981	0.12041	0.01412
5.89049	0.10498	0.01199
5.92117	0.09017	0.0109
5.95185	0.07743	0.01119
5.98253	0.06823	0.01253
6.0132	0.06346	0.01429
6.04388	0.06277	0.01591
6.07456	0.06458	0.01707
6.10524	0.06698	0.01757
6.13592	0.0685	0.01732
6.1666	0.06823	0.01634
6.19728	0.06572	0.01468
6.22796	0.06091	0.01247
6.25864	0.05395	0.00993
6.28932	0.04525	0.00735
6.32	0.03536	0.00529
6.35068	0.02514	0.00468
6.38136	0.01629	0.00573
6.41204	0.01304	0.00737
6.44272	0.01775	0.00884
6.4734	0.02504	0.00985
6.50408	0.03175	0.01027
6.53476	0.03684	0.01008
6.56544	0.03986	0.0093
6.59612	0.04064	0.008
6.6268	0.03916	0.0063
6.65748	0.03552	0.0043
6.68816	0.02998	0.00215
6.71884	0.02291	8.58557e-05
6.74952	0.01494	0.0021
6.7802	0.00802	0.00395
6.81087	0.00958	0.0055
6.84155	0.0178	0.00669
6.87223	0.02677	0.00748
6.90291	0.0352	0.00787
6.93359	0.0426	0.00788
6.96427	0.04867	0.00754
6.99495	0.05322	0.0069
7.02563	0.05615	0.00603
7.05631	0.05745	0.00499
7.08699	0.05722	0.00384
7.11767	0.05559	0.00266
7.14835	0.05277	0.00152
7.17903	0.04901	0.000642105
7.20971	0.04458	0.000975396
7.24039	0.03976	0.0018
7.27107	0.03482	0.00253
7.30175	0.03001	0.00311
7.33243	0.02555	0.0035
7.36311	0.02158	0.00369
7.39379	0.01821	0.00368
7.42447	0.01546	0.00349
7.45515	0.01325	0.00314
7.48583	0.01148	0.00269
7.51651	0.00997	0.00223
7.54719	0.00857	0.00193
7.57787	0.00715	0.00196
7.60854	0.00561	0.00229
7.63922	0.00396	0.00277
7.6699	0.00254	0.00322
7.70058	0.00293	0.00356
7.73126	0.00537	0.00372
7.76194	0.00874	0.00368
7.79262	0.01272	0.00343
7.8233	0.01723	0.003
7.85398	0.02221	0.00241
7.88466	0.02755	0.00173
7.91534	0.03314	0.00103
7.94602	0.03884	0.000532597
7.9767	0.04447	0.000732946
8.00738	0.04984	0.00117
8.03806	0.05474	0.0015
8.06874	0.05897	0.00163
8.09942	0.06231	0.00157
8.1301	0.06457	0.00141
8.16078	0.06561	0.00137
8.19146	0.06529	0.00174
8.22214	0.06358	0.00251
8.25282	0.0605	0.00348
8.2835	0.0562	0.00452
8.31418	0.05098	0.0055
8.34486	0.04537	0.00634
8.37554	0.04026	0.00696
8.40621	0.03689	0.00731
8.43689	0.03661	0.00735
8.46757	0.03986	0.00706
8.49825	0.04587	0.00646
8.52893	0.05338	0.0056
8.55961	0.06126	0.00458
8.59029	0.06871	0.00357
8.62097	0.07516	0.00295
8.65165	0.08022	0.00313
8.68233	0.08366	0.00398
8.71301	0.08536	0.00506
8.74369	0.08533	0.00609
8.77437	0.08368	0.00692
8.80505	0.08062	0.00747
8.83573	0.07645	0.00769
8.86641	0.07155	0.00757
8.89709	0.06634	0.00713
8.92777	0.06124	0.0064
8.95845	0.05668	0.00543
8.98913	0.05299	0.0043
9.01981	0.05035	0.00308
9.05049	0.04879	0.00186
9.08117	0.04818	0.000773651
9.11185	0.04834	0.000619247
9.14253	0.04909	0.00135
9.17321	0.0503	0.00195
9.20388	0.0519	0.0023
9.23456	0.05383	0.00239
9.26524	0.05603	0.00223
9.29592	0.05835	0.00184
9.3266	0.06062	0.00126
9.35728	0.06258	0.000551884
9.38796	0.06401	0.000233828
9.41864	0.06465	0.00103
9.44932	0.06435	0.00179
9.48	0.06297	0.00245
9.51068	0.0605	0.00297
9.54136	0.05704	0.00332
9.57204	0.05276	0.00347
9.60272	0.048	0.00342
9.6334	0.04319	0.00319
9.66408	0.03888	0.00278
9.69476	0.03565	0.00224
9.72544	0.03393	0.00159
9.75612	0.03376	0.000912325
9.7868	0.03477	0.000409859
9.81748	0.03638	0.000766893
9.84816	0.03802	0.00138
9.87884	0.03934	0.00195
9.90952	0.0402	0.00241
9.9402	0.04065	0.00276
9.97088	0.04091	0.00298

## Sheet: Figure 2f
The corresponding Fe K-edge EXAFS fitting curves for 0.75Pt0.2Fe/ND@G catalyst at R-space
x(R)	y1(0.75Pt0.2Fe/ND@G)	y2(fitting)
0	0.05898	0.11517
0.03068	0.06076	0.11395
0.06136	0.06546	0.11059
0.09204	0.07172	0.10602
0.12272	0.07808	0.10165
0.1534	0.08337	0.09914
0.18408	0.08683	0.09975
0.21476	0.08803	0.10376
0.24544	0.08692	0.11029
0.27612	0.08386	0.11777
0.3068	0.07967	0.12464
0.33748	0.07574	0.1297
0.36816	0.07388	0.1323
0.39884	0.07571	0.13245
0.42951	0.0818	0.13084
0.46019	0.09132	0.12882
0.49087	0.10259	0.12816
0.52155	0.11387	0.13058
0.55223	0.12372	0.13702
0.58291	0.13111	0.14719
0.61359	0.13551	0.1598
0.64427	0.13704	0.17313
0.67495	0.13659	0.18565
0.70563	0.13602	0.19632
0.73631	0.13808	0.20479
0.76699	0.14574	0.21151
0.79767	0.16089	0.21769
0.82835	0.1835	0.22514
0.85903	0.2119	0.23583
0.88971	0.24376	0.25127
0.92039	0.27677	0.27195
0.95107	0.30893	0.29723
0.98175	0.33877	0.32567
1.01243	0.36542	0.3555
1.04311	0.3887	0.38512
1.07379	0.40922	0.41335
1.10447	0.42831	0.43973
1.13515	0.44794	0.46452
1.16583	0.47036	0.48871
1.19651	0.49757	0.51381
1.22718	0.53079	0.54145
1.25786	0.57011	0.573
1.28854	0.61441	0.60903
1.31922	0.66162	0.64909
1.3499	0.70907	0.69173
1.38058	0.75393	0.73468
1.41126	0.79345	0.7752
1.44194	0.82527	0.81048
1.47262	0.84751	0.83791
1.5033	0.85894	0.85536
1.53398	0.85901	0.86131
1.56466	0.84784	0.85503
1.59534	0.82622	0.8366
1.62602	0.79552	0.80689
1.6567	0.75758	0.76753
1.68738	0.71451	0.72082
1.71806	0.66853	0.66946
1.74874	0.62169	0.61638
1.77942	0.57566	0.56438
1.8101	0.53149	0.5157
1.84078	0.48953	0.47171
1.87146	0.44949	0.43261
1.90214	0.41061	0.3975
1.93282	0.37205	0.36473
1.9635	0.33326	0.33259
1.99418	0.29445	0.29996
2.02485	0.25705	0.26702
2.05553	0.22413	0.23574
2.08621	0.20069	0.21035
2.11689	0.19229	0.19682
2.14757	0.20133	0.1999
2.17825	0.22453	0.21896
2.20893	0.2556	0.24845
2.23961	0.2888	0.28181
2.27029	0.32005	0.31386
2.30097	0.34668	0.34106
2.33165	0.36709	0.36121
2.36233	0.38047	0.37321
2.39301	0.3867	0.37688
2.42369	0.38619	0.37283
2.45437	0.3798	0.36234
2.48505	0.36869	0.34724
2.51573	0.35428	0.32968
2.54641	0.33802	0.31192
2.57709	0.32127	0.2959
2.60777	0.30515	0.28296
2.63845	0.29044	0.27346
2.66913	0.27744	0.26682
2.69981	0.26609	0.26175
2.73049	0.25602	0.25676
2.76117	0.24677	0.25053
2.79185	0.2379	0.24219
2.82252	0.22914	0.23137
2.8532	0.22039	0.21819
2.88388	0.21169	0.20313
2.91456	0.20316	0.18691
2.94524	0.19485	0.1703
2.97592	0.1867	0.15401
3.0066	0.17849	0.13849
3.03728	0.16983	0.12394
3.06796	0.16024	0.11024
3.09864	0.14928	0.09708
3.12932	0.13659	0.08414
3.16	0.12205	0.0712
3.19068	0.10578	0.05827
3.22136	0.08831	0.04574
3.25204	0.07074	0.03451
3.28272	0.05519	0.02623
3.3134	0.0456	0.0231
3.34408	0.04623	0.02513
3.37476	0.05582	0.02926
3.40544	0.06921	0.03287
3.43612	0.08275	0.03474
3.4668	0.09458	0.03443
3.49748	0.10372	0.03196
3.52816	0.10968	0.02765
3.55884	0.1123	0.02215
3.58952	0.11163	0.01661
3.62019	0.10794	0.01313
3.65087	0.10164	0.01402
3.68155	0.09321	0.01805
3.71223	0.08322	0.02256
3.74291	0.07223	0.02614
3.77359	0.06074	0.02816
3.80427	0.04922	0.02839
3.83495	0.03799	0.02682
3.86563	0.02731	0.02367
3.89631	0.01742	0.01929
3.92699	0.0091	0.01428
3.95767	0.00724	0.00967
3.98835	0.01364	0.00775
4.01903	0.02147	0.00993
4.04971	0.02921	0.01362
4.08039	0.03652	0.01692
4.11107	0.04321	0.01913
4.14175	0.04914	0.02002
4.17243	0.05421	0.01954
4.20311	0.05836	0.0178
4.23379	0.06166	0.01501
4.26447	0.06422	0.01152
4.29515	0.06623	0.00784
4.32583	0.0679	0.00504
4.35651	0.06942	0.0052
4.38719	0.07091	0.0076
4.41786	0.07236	0.01012
4.44854	0.07367	0.012
4.47922	0.07465	0.01298
4.5099	0.07509	0.01302
4.54058	0.07478	0.01218
4.57126	0.0736	0.01061
4.60194	0.07151	0.00854
4.63262	0.06862	0.00636
4.6633	0.06516	0.00471
4.69398	0.06147	0.0045
4.72466	0.05798	0.00564
4.75534	0.05513	0.0071
4.78602	0.05325	0.00828
4.8167	0.05243	0.00894
4.84738	0.05252	0.00902
4.87806	0.05312	0.00855
4.90874	0.05378	0.0076
4.93942	0.05406	0.00635
4.9701	0.05363	0.00502
5.00078	0.0523	0.00396
5.03146	0.04999	0.00357
5.06214	0.04675	0.00394
5.09282	0.0427	0.00464
5.1235	0.03804	0.00528
5.15418	0.03302	0.00568
5.18486	0.0279	0.00577
5.21553	0.02296	0.00557
5.24621	0.01848	0.00516
5.27689	0.01473	0.00465
5.30757	0.01197	0.00417
5.33825	0.01037	0.00385
5.36893	0.00984	0.00375
5.39961	0.0101	0.00382
5.43029	0.01082	0.00393
5.46097	0.0118	0.00398
5.49165	0.01295	0.00391
5.52233	0.01421	0.00372
5.55301	0.01552	0.00344
5.58369	0.01677	0.00315
5.61437	0.01782	0.00294
5.64505	0.01853	0.00289
5.67573	0.0188	0.00298
5.70641	0.01853	0.00315
5.73709	0.01768	0.00331
5.76777	0.01627	0.00337
5.79845	0.01442	0.0033
5.82913	0.01234	0.00309
5.85981	0.01048	0.00274
5.89049	0.00956	0.00231
5.92117	0.01019	0.00185
5.95185	0.01222	0.00147
5.98253	0.01496	0.0013
6.0132	0.0178	0.0014
6.04388	0.02038	0.00165
6.07456	0.02243	0.00191
6.10524	0.0238	0.0021
6.13592	0.02439	0.00219
6.1666	0.02418	0.00218
6.19728	0.02318	0.00209
6.22796	0.02146	0.00192
6.25864	0.01915	0.00171
6.28932	0.01639	0.00149
6.32	0.01337	0.00128
6.35068	0.01027	0.00109
6.38136	0.00729	0.00094448
6.41204	0.00465	0.000849548
6.44272	0.00272	0.000811946
6.4734	0.00221	0.000830189
6.50408	0.00293	0.000891589
6.53476	0.00377	0.000974595
6.56544	0.00446	0.00105
6.59612	0.00504	0.00111
6.6268	0.00566	0.00112
6.65748	0.00642	0.00108
6.68816	0.0073	0.000973833
6.71884	0.00821	0.000810858
6.74952	0.00901	0.000599493
6.7802	0.00956	0.000362458
6.81087	0.00976	0.000184368
6.84155	0.00954	0.000301399
6.87223	0.00888	0.000529287
6.90291	0.00782	0.000735702
6.93359	0.00647	0.000891048
6.96427	0.00504	0.000981738
6.99495	0.00393	0.001
7.02563	0.00379	0.000954381
7.05631	0.00469	0.000845946
7.08699	0.00602	0.000690411
7.11767	0.00732	0.000505114
7.14835	0.00839	0.000309531
7.17903	0.00913	0.000123501
7.20971	0.00954	4.07862e-05
7.24039	0.00965	0.000158785
7.27107	0.00957	0.000232394
7.30175	0.0094	0.000262433
7.33243	0.00925	0.000266528
7.36311	0.00919	0.000282731
7.39379	0.00923	0.00034985
7.42447	0.00935	0.000466893
7.45515	0.00954	0.000605669
7.48583	0.00983	0.000738301
7.51651	0.01034	0.00084284
7.54719	0.01123	0.000903027
7.57787	0.01265	0.00090833
7.60854	0.01462	0.00085421
7.63922	0.01707	0.000742157
7.6699	0.01983	0.000579319
7.70058	0.02269	0.000377704
7.73126	0.02544	0.000153707
7.76194	0.02789	8.74653e-05
7.79262	0.02987	0.000306214
7.8233	0.03123	0.000503947
7.85398	0.03191	0.000667451
7.88466	0.03186	0.000792253
7.91534	0.03109	0.000881304
7.94602	0.02969	0.000944982
7.9767	0.02776	0.000999044
8.00738	0.02548	0.00106
8.03806	0.02302	0.00114
8.06874	0.02059	0.00122
8.09942	0.01835	0.00131
8.1301	0.01644	0.00138
8.16078	0.01485	0.00141
8.19146	0.01352	0.00139
8.22214	0.01228	0.0013
8.25282	0.01094	0.00115
8.2835	0.00937	0.000943635
8.31418	0.00751	0.000683064
8.34486	0.00539	0.000392579
8.37554	0.00322	0.000148957
8.40621	0.00216	0.000309427
8.43689	0.00376	0.000590037
8.46757	0.00617	0.000841693
8.49825	0.0085	0.00104
8.52893	0.01051	0.00117
8.55961	0.01204	0.00123
8.59029	0.013	0.00122
8.62097	0.01332	0.00115
8.65165	0.01299	0.00103
8.68233	0.01203	0.000887838
8.71301	0.01051	0.000755002
8.74369	0.00857	0.000669417
8.77437	0.00644	0.000654654
8.80505	0.00465	0.000695827
8.83573	0.00433	0.000752861
8.86641	0.00589	0.000790656
8.89709	0.00824	0.000788565
8.92777	0.01067	0.000738017
8.95845	0.01291	0.000639265
8.98913	0.01479	0.000499174
9.01981	0.01624	0.000330077
9.05049	0.01722	0.000153799
9.08117	0.01771	0.000103808
9.11185	0.01772	0.000255318
9.14253	0.0173	0.000402858
9.17321	0.01649	0.00051694
9.20388	0.01537	0.000588759
9.23456	0.01403	0.000615739
9.26524	0.01257	0.000600909
9.29592	0.01111	0.000553461
9.3266	0.00981	0.000490068
9.35728	0.00885	0.000436309
9.38796	0.00838	0.000421629
9.41864	0.00849	0.000458198
9.44932	0.0091	0.000528568
9.48	0.01005	0.000605444
9.51068	0.01114	0.00066818
9.54136	0.01226	0.000704478
9.57204	0.01329	0.000708432
9.60272	0.01418	0.00067901
9.6334	0.01487	0.000619047
9.66408	0.01534	0.000534492
9.69476	0.01556	0.000433873
9.72544	0.01553	0.000328355
9.75612	0.01525	0.000233633
9.7868	0.01473	0.000175025
9.81748	0.01399	0.000176062
9.84816	0.01306	0.000215425
9.87884	0.01195	0.000258151
9.90952	0.01071	0.000288764
9.9402	0.00938	0.000303131
9.97088	0.00797	0.000302033

## Sheet: Figure 2g
Fe K-edge WT-EXAFS of 0.2Fe/ND@G, 0.75Pt0.2Fe/ND@G and the references samples.
Fe foil
x y	1	2	3	4	5	6	7	8	9	10	11	12	13	14	15	16	17	18	19	20	21	22	23	24	25	26	27	28	29	30	31	32	33	34	35	36	37	38	39	40	41	42	43	44	45	46	47	48	49
1	0.00034296	0.000343115	0.000343268	0.000343421	0.000343573	0.000343725	0.000343876	0.000344026	0.000344176	0.000344325	0.000344473	0.000344621	0.000344768	0.000344914	0.00034506	0.000345205	0.00034535	0.000345494	0.000345637	0.000345779	0.000345921	0.000346063	0.000346203	0.000346343	0.000346483	0.000346621	0.000346759	0.000346897	0.000347033	0.000347169	0.000347305	0.000347439	0.000347574	0.000347707	0.00034784	0.000347972	0.000348103	0.000348234	0.000348364	0.000348494	0.000348623	0.000348751	0.000348878	0.000349005	0.000349131	0.000349257	0.000349382	0.000349506	0.000349629
2	0.000616812	0.000616863	0.000616914	0.000616964	0.000617015	0.000617065	0.000617115	0.000617165	0.000617215	0.000617265	0.000617314	0.000617364	0.000617413	0.000617461	0.00061751	0.000617559	0.000617607	0.000617655	0.000617703	0.000617751	0.000617798	0.000617846	0.000617893	0.00061794	0.000617986	0.000618033	0.000618079	0.000618126	0.000618172	0.000618217	0.000618263	0.000618308	0.000618354	0.000618399	0.000618443	0.000618488	0.000618532	0.000618577	0.000618621	0.000618664	0.000618708	0.000618752	0.000618795	0.000618838	0.000618881	0.000618923	0.000618966	0.000619008	0.00061905
3	0.000516894	0.000517115	0.000517335	0.000517554	0.000517772	0.000517989	0.000518206	0.000518422	0.000518636	0.00051885	0.000519063	0.000519276	0.000519487	0.000519697	0.000519907	0.000520116	0.000520324	0.000520531	0.000520737	0.000520942	0.000521147	0.00052135	0.000521553	0.000521755	0.000521956	0.000522156	0.000522355	0.000522553	0.000522751	0.000522948	0.000523143	0.000523338	0.000523532	0.000523725	0.000523917	0.000524108	0.000524299	0.000524488	0.000524677	0.000524865	0.000525052	0.000525238	0.000525423	0.000525607	0.00052579	0.000525972	0.000526154	0.000526335	0.000526514
4	0.000573865	0.000574158	0.00057445	0.000574742	0.000575032	0.000575321	0.000575609	0.000575896	0.000576182	0.000576467	0.000576751	0.000577033	0.000577315	0.000577596	0.000577876	0.000578154	0.000578432	0.000578708	0.000578984	0.000579258	0.000579532	0.000579804	0.000580075	0.000580346	0.000580615	0.000580883	0.00058115	0.000581416	0.000581681	0.000581944	0.000582207	0.000582469	0.000582729	0.000582989	0.000583247	0.000583504	0.000583761	0.000584016	0.00058427	0.000584523	0.000584775	0.000585026	0.000585276	0.000585524	0.000585772	0.000586018	0.000586264	0.000586508	0.000586751
5	0.000598967	0.00059926	0.000599552	0.000599844	0.000600134	0.000600424	0.000600713	0.000601001	0.000601288	0.000601574	0.00060186	0.000602144	0.000602428	0.000602711	0.000602993	0.000603274	0.000603554	0.000603834	0.000604112	0.00060439	0.000604666	0.000604942	0.000605217	0.000605491	0.000605764	0.000606036	0.000606308	0.000606578	0.000606847	0.000607116	0.000607384	0.00060765	0.000607916	0.000608181	0.000608445	0.000608708	0.00060897	0.000609232	0.000609492	0.000609751	0.00061001	0.000610267	0.000610523	0.000610779	0.000611034	0.000611287	0.00061154	0.000611792	0.000612042
6	0.000578849	0.000579348	0.000579845	0.000580341	0.000580835	0.000581328	0.00058182	0.00058231	0.000582798	0.000583285	0.000583771	0.000584255	0.000584737	0.000585219	0.000585698	0.000586177	0.000586653	0.000587128	0.000587602	0.000588074	0.000588545	0.000589014	0.000589482	0.000589948	0.000590413	0.000590876	0.000591338	0.000591798	0.000592257	0.000592714	0.00059317	0.000593624	0.000594076	0.000594527	0.000594977	0.000595425	0.000595871	0.000596316	0.000596759	0.000597201	0.000597641	0.00059808	0.000598517	0.000598953	0.000599386	0.000599819	0.00060025	0.000600679	0.000601107
7	0.00060904	0.000609613	0.000610184	0.000610755	0.000611323	0.000611891	0.000612457	0.000613021	0.000613584	0.000614146	0.000614706	0.000615265	0.000615822	0.000616378	0.000616933	0.000617486	0.000618037	0.000618587	0.000619136	0.000619683	0.000620228	0.000620773	0.000621315	0.000621856	0.000622396	0.000622934	0.00062347	0.000624005	0.000624539	0.000625071	0.000625601	0.00062613	0.000626657	0.000627183	0.000627707	0.00062823	0.000628751	0.00062927	0.000629788	0.000630305	0.000630819	0.000631332	0.000631844	0.000632354	0.000632862	0.000633369	0.000633874	0.000634378	0.000634879
8	0.000652112	0.000652837	0.00065356	0.000654282	0.000655002	0.00065572	0.000656437	0.000657152	0.000657865	0.000658576	0.000659286	0.000659994	0.0006607	0.000661404	0.000662107	0.000662808	0.000663507	0.000664204	0.0006649	0.000665593	0.000666285	0.000666975	0.000667664	0.00066835	0.000669035	0.000669717	0.000670398	0.000671077	0.000671755	0.00067243	0.000673103	0.000673775	0.000674444	0.000675112	0.000675778	0.000676442	0.000677104	0.000677764	0.000678422	0.000679078	0.000679732	0.000680384	0.000681034	0.000681682	0.000682329	0.000682973	0.000683615	0.000684255	0.000684894
9	0.000735278	0.000736182	0.000737084	0.000737984	0.000738882	0.000739778	0.000740671	0.000741562	0.00074245	0.000743336	0.00074422	0.000745102	0.000745981	0.000746858	0.000747733	0.000748605	0.000749475	0.000750342	0.000751207	0.00075207	0.00075293	0.000753788	0.000754643	0.000755496	0.000756346	0.000757194	0.00075804	0.000758883	0.000759723	0.000760561	0.000761397	0.00076223	0.00076306	0.000763888	0.000764713	0.000765536	0.000766356	0.000767173	0.000767988	0.000768801	0.00076961	0.000770418	0.000771222	0.000772024	0.000772823	0.00077362	0.000774414	0.000775205	0.000775993
10	0.000856189	0.000857269	0.000858347	0.000859422	0.000860494	0.000861563	0.00086263	0.000863693	0.000864754	0.000865811	0.000866866	0.000867918	0.000868966	0.000870012	0.000871055	0.000872095	0.000873132	0.000874165	0.000875196	0.000876224	0.000877248	0.000878269	0.000879288	0.000880303	0.000881315	0.000882324	0.00088333	0.000884332	0.000885332	0.000886328	0.000887321	0.000888311	0.000889297	0.00089028	0.00089126	0.000892237	0.000893211	0.000894181	0.000895147	0.000896111	0.000897071	0.000898028	0.000898981	0.000899931	0.000900878	0.000901821	0.00090276	0.000903697	0.00090463
11	0.000997209	0.000998512	0.000999812	0.001	0.001	0.001	0.001	0.00101	0.00101	0.00101	0.00101	0.00101	0.00101	0.00101	0.00102	0.00102	0.00102	0.00102	0.00102	0.00102	0.00102	0.00102	0.00102	0.00103	0.00103	0.00103	0.00103	0.00103	0.00103	0.00103	0.00103	0.00104	0.00104	0.00104	0.00104	0.00104	0.00104	0.00104	0.00104	0.00105	0.00105	0.00105	0.00105	0.00105	0.00105	0.00105	0.00105	0.00105	0.00106
12	0.00115	0.00115	0.00115	0.00115	0.00115	0.00115	0.00115	0.00116	0.00116	0.00116	0.00116	0.00116	0.00116	0.00117	0.00117	0.00117	0.00117	0.00117	0.00117	0.00117	0.00118	0.00118	0.00118	0.00118	0.00118	0.00118	0.00118	0.00119	0.00119	0.00119	0.00119	0.00119	0.00119	0.00119	0.0012	0.0012	0.0012	0.0012	0.0012	0.0012	0.0012	0.0012	0.00121	0.00121	0.00121	0.00121	0.00121	0.00121	0.00121
13	0.00128	0.00129	0.00129	0.00129	0.00129	0.00129	0.00129	0.0013	0.0013	0.0013	0.0013	0.0013	0.0013	0.00131	0.00131	0.00131	0.00131	0.00131	0.00131	0.00132	0.00132	0.00132	0.00132	0.00132	0.00133	0.00133	0.00133	0.00133	0.00133	0.00133	0.00133	0.00134	0.00134	0.00134	0.00134	0.00134	0.00134	0.00135	0.00135	0.00135	0.00135	0.00135	0.00135	0.00136	0.00136	0.00136	0.00136	0.00136	0.00136
14	0.0014	0.0014	0.0014	0.0014	0.0014	0.00141	0.00141	0.00141	0.00141	0.00142	0.00142	0.00142	0.00142	0.00142	0.00143	0.00143	0.00143	0.00143	0.00143	0.00143	0.00144	0.00144	0.00144	0.00144	0.00144	0.00145	0.00145	0.00145	0.00145	0.00145	0.00146	0.00146	0.00146	0.00146	0.00146	0.00146	0.00147	0.00147	0.00147	0.00147	0.00147	0.00148	0.00148	0.00148	0.00148	0.00148	0.00148	0.00149	0.00149
15	0.00147	0.00147	0.00148	0.00148	0.00148	0.00148	0.00149	0.00149	0.00149	0.00149	0.0015	0.0015	0.0015	0.0015	0.0015	0.00151	0.00151	0.00151	0.00151	0.00152	0.00152	0.00152	0.00152	0.00152	0.00153	0.00153	0.00153	0.00153	0.00153	0.00154	0.00154	0.00154	0.00154	0.00154	0.00155	0.00155	0.00155	0.00155	0.00155	0.00156	0.00156	0.00156	0.00156	0.00156	0.00157	0.00157	0.00157	0.00157	0.00157
16	0.0015	0.0015	0.0015	0.00151	0.00151	0.00151	0.00151	0.00152	0.00152	0.00152	0.00152	0.00153	0.00153	0.00153	0.00153	0.00154	0.00154	0.00154	0.00154	0.00155	0.00155	0.00155	0.00155	0.00156	0.00156	0.00156	0.00156	0.00156	0.00157	0.00157	0.00157	0.00157	0.00158	0.00158	0.00158	0.00158	0.00159	0.00159	0.00159	0.00159	0.00159	0.0016	0.0016	0.0016	0.0016	0.0016	0.00161	0.00161	0.00161
17	0.00147	0.00147	0.00148	0.00148	0.00148	0.00148	0.00149	0.00149	0.00149	0.00149	0.0015	0.0015	0.0015	0.0015	0.00151	0.00151	0.00151	0.00151	0.00152	0.00152	0.00152	0.00152	0.00153	0.00153	0.00153	0.00153	0.00154	0.00154	0.00154	0.00154	0.00155	0.00155	0.00155	0.00155	0.00156	0.00156	0.00156	0.00156	0.00157	0.00157	0.00157	0.00157	0.00157	0.00158	0.00158	0.00158	0.00158	0.00159	0.00159
18	0.00138	0.00138	0.00139	0.00139	0.00139	0.00139	0.0014	0.0014	0.0014	0.0014	0.00141	0.00141	0.00141	0.00141	0.00142	0.00142	0.00142	0.00142	0.00143	0.00143	0.00143	0.00143	0.00144	0.00144	0.00144	0.00144	0.00145	0.00145	0.00145	0.00145	0.00146	0.00146	0.00146	0.00146	0.00147	0.00147	0.00147	0.00147	0.00148	0.00148	0.00148	0.00148	0.00149	0.00149	0.00149	0.00149	0.00149	0.0015	0.0015
19	0.00123	0.00123	0.00123	0.00124	0.00124	0.00124	0.00124	0.00125	0.00125	0.00125	0.00125	0.00125	0.00126	0.00126	0.00126	0.00126	0.00127	0.00127	0.00127	0.00127	0.00128	0.00128	0.00128	0.00128	0.00129	0.00129	0.00129	0.00129	0.0013	0.0013	0.0013	0.0013	0.00131	0.00131	0.00131	0.00131	0.00131	0.00132	0.00132	0.00132	0.00132	0.00133	0.00133	0.00133	0.00133	0.00133	0.00134	0.00134	0.00134
20	0.00101	0.00101	0.00102	0.00102	0.00102	0.00102	0.00103	0.00103	0.00103	0.00103	0.00103	0.00104	0.00104	0.00104	0.00104	0.00105	0.00105	0.00105	0.00105	0.00105	0.00106	0.00106	0.00106	0.00106	0.00107	0.00107	0.00107	0.00107	0.00107	0.00108	0.00108	0.00108	0.00108	0.00108	0.00109	0.00109	0.00109	0.00109	0.0011	0.0011	0.0011	0.0011	0.0011	0.00111	0.00111	0.00111	0.00111	0.00111	0.00112
21	0.000741456	0.000743233	0.000745013	0.000746797	0.000748584	0.000750374	0.000752168	0.000753965	0.000755766	0.00075757	0.000759377	0.000761188	0.000763003	0.00076482	0.000766641	0.000768465	0.000770293	0.000772124	0.000773958	0.000775796	0.000777637	0.000779481	0.000781328	0.000783179	0.000785032	0.000786889	0.000788749	0.000790613	0.000792479	0.000794349	0.000796221	0.000798097	0.000799975	0.000801857	0.000803742	0.000805629	0.00080752	0.000809413	0.000811309	0.000813208	0.00081511	0.000817015	0.000818922	0.000820832	0.000822745	0.00082466	0.000826578	0.000828498	0.000830421
22	0.000422819	0.000424002	0.000425201	0.000426417	0.000427648	0.000428896	0.00043016	0.000431441	0.000432738	0.000434051	0.000435381	0.000436728	0.000438091	0.000439471	0.000440868	0.000442281	0.000443711	0.000445158	0.000446621	0.000448101	0.000449599	0.000451112	0.000452643	0.000454191	0.000455755	0.000457336	0.000458934	0.000460548	0.000462179	0.000463827	0.000465492	0.000467173	0.000468871	0.000470585	0.000472316	0.000474063	0.000475827	0.000477607	0.000479404	0.000481216	0.000483045	0.00048489	0.000486751	0.000488628	0.000490521	0.00049243	0.000494354	0.000496294	0.00049825
23	7.1603e-05	7.28144e-05	7.41409e-05	7.5578e-05	7.71215e-05	7.87669e-05	8.05097e-05	8.23453e-05	8.42693e-05	8.62775e-05	8.83655e-05	9.05294e-05	9.27653e-05	9.50697e-05	9.74389e-05	9.98697e-05	0.000102359	0.000104904	0.000107502	0.00011015	0.000112846	0.000115588	0.000118374	0.000121201	0.000124068	0.000126973	0.000129914	0.000132891	0.000135901	0.000138944	0.000142017	0.000145121	0.000148253	0.000151413	0.0001546	0.000157812	0.00016105	0.000164312	0.000167598	0.000170906	0.000174236	0.000177588	0.000180961	0.000184353	0.000187766	0.000191197	0.000194647	0.000198115	0.000201601
24	0.000307982	0.000309089	0.000310228	0.000311398	0.0003126	0.000313835	0.000315101	0.0003164	0.000317731	0.000319094	0.00032049	0.000321918	0.000323378	0.000324871	0.000326396	0.000327954	0.000329544	0.000331166	0.00033282	0.000334507	0.000336225	0.000337976	0.000339759	0.000341573	0.000343419	0.000345296	0.000347205	0.000349146	0.000351117	0.000353119	0.000355152	0.000357216	0.00035931	0.000361434	0.000363589	0.000365773	0.000367987	0.00037023	0.000372502	0.000374803	0.000377133	0.000379491	0.000381877	0.000384292	0.000386734	0.000389203	0.0003917	0.000394223	0.000396773
25	0.000685183	0.000687281	0.00068939	0.000691511	0.000693642	0.000695784	0.000697937	0.000700101	0.000702276	0.000704462	0.00070666	0.000708868	0.000711088	0.000713319	0.000715561	0.000717814	0.000720079	0.000722354	0.000724641	0.000726939	0.000729249	0.00073157	0.000733901	0.000736245	0.000738599	0.000740965	0.000743341	0.000745729	0.000748128	0.000750539	0.00075296	0.000755393	0.000757836	0.000760291	0.000762757	0.000765233	0.000767721	0.000770219	0.000772729	0.000775249	0.00077778	0.000780321	0.000782874	0.000785437	0.00078801	0.000790594	0.000793189	0.000795793	0.000798408
26	0.00105	0.00105	0.00105	0.00106	0.00106	0.00106	0.00107	0.00107	0.00107	0.00108	0.00108	0.00108	0.00109	0.00109	0.00109	0.0011	0.0011	0.0011	0.0011	0.00111	0.00111	0.00111	0.00112	0.00112	0.00112	0.00113	0.00113	0.00113	0.00114	0.00114	0.00114	0.00115	0.00115	0.00115	0.00116	0.00116	0.00116	0.00117	0.00117	0.00117	0.00118	0.00118	0.00118	0.00119	0.00119	0.00119	0.0012	0.0012	0.0012
27	0.00137	0.00137	0.00138	0.00138	0.00139	0.00139	0.0014	0.0014	0.00141	0.00141	0.00141	0.00142	0.00142	0.00143	0.00143	0.00144	0.00144	0.00144	0.00145	0.00145	0.00146	0.00146	0.00147	0.00147	0.00147	0.00148	0.00148	0.00149	0.00149	0.0015	0.0015	0.0015	0.00151	0.00151	0.00152	0.00152	0.00153	0.00153	0.00153	0.00154	0.00154	0.00155	0.00155	0.00156	0.00156	0.00156	0.00157	0.00157	0.00158
28	0.00164	0.00164	0.00165	0.00165	0.00166	0.00166	0.00167	0.00167	0.00168	0.00169	0.00169	0.0017	0.0017	0.00171	0.00171	0.00172	0.00172	0.00173	0.00173	0.00174	0.00174	0.00175	0.00175	0.00176	0.00177	0.00177	0.00178	0.00178	0.00179	0.00179	0.0018	0.0018	0.00181	0.00181	0.00182	0.00182	0.00183	0.00183	0.00184	0.00184	0.00185	0.00185	0.00186	0.00186	0.00187	0.00187	0.00188	0.00188	0.00189
29	0.00182	0.00183	0.00184	0.00184	0.00185	0.00186	0.00186	0.00187	0.00188	0.00188	0.00189	0.00189	0.0019	0.00191	0.00191	0.00192	0.00193	0.00193	0.00194	0.00194	0.00195	0.00196	0.00196	0.00197	0.00197	0.00198	0.00199	0.00199	0.002	0.002	0.00201	0.00202	0.00202	0.00203	0.00203	0.00204	0.00205	0.00205	0.00206	0.00206	0.00207	0.00208	0.00208	0.00209	0.00209	0.0021	0.00211	0.00211	0.00212
30	0.00192	0.00193	0.00193	0.00194	0.00195	0.00195	0.00196	0.00197	0.00197	0.00198	0.00199	0.00199	0.002	0.00201	0.00201	0.00202	0.00203	0.00203	0.00204	0.00205	0.00205	0.00206	0.00207	0.00207	0.00208	0.00209	0.00209	0.0021	0.00211	0.00211	0.00212	0.00213	0.00213	0.00214	0.00215	0.00215	0.00216	0.00217	0.00217	0.00218	0.00219	0.00219	0.0022	0.00221	0.00221	0.00222	0.00223	0.00223	0.00224
31	0.0019	0.00191	0.00192	0.00192	0.00193	0.00194	0.00194	0.00195	0.00196	0.00197	0.00197	0.00198	0.00199	0.00199	0.002	0.00201	0.00201	0.00202	0.00203	0.00203	0.00204	0.00205	0.00206	0.00206	0.00207	0.00208	0.00208	0.00209	0.0021	0.0021	0.00211	0.00212	0.00212	0.00213	0.00214	0.00214	0.00215	0.00216	0.00217	0.00217	0.00218	0.00219	0.00219	0.0022	0.00221	0.00221	0.00222	0.00223	0.00223
32	0.00177	0.00177	0.00178	0.00179	0.00179	0.0018	0.00181	0.00181	0.00182	0.00183	0.00183	0.00184	0.00185	0.00185	0.00186	0.00187	0.00187	0.00188	0.00189	0.00189	0.0019	0.00191	0.00191	0.00192	0.00193	0.00193	0.00194	0.00195	0.00195	0.00196	0.00197	0.00197	0.00198	0.00199	0.00199	0.002	0.00201	0.00201	0.00202	0.00203	0.00203	0.00204	0.00205	0.00205	0.00206	0.00207	0.00207	0.00208	0.00209
33	0.00151	0.00151	0.00152	0.00152	0.00153	0.00153	0.00154	0.00154	0.00155	0.00155	0.00156	0.00157	0.00157	0.00158	0.00158	0.00159	0.00159	0.0016	0.00161	0.00161	0.00162	0.00162	0.00163	0.00164	0.00164	0.00165	0.00165	0.00166	0.00167	0.00167	0.00168	0.00168	0.00169	0.0017	0.0017	0.00171	0.00172	0.00172	0.00173	0.00173	0.00174	0.00175	0.00175	0.00176	0.00177	0.00177	0.00178	0.00179	0.00179
34	0.00112	0.00112	0.00113	0.00113	0.00113	0.00114	0.00114	0.00114	0.00115	0.00115	0.00116	0.00116	0.00116	0.00117	0.00117	0.00118	0.00118	0.00119	0.00119	0.00119	0.0012	0.0012	0.00121	0.00121	0.00122	0.00122	0.00123	0.00123	0.00124	0.00124	0.00125	0.00125	0.00126	0.00126	0.00127	0.00127	0.00128	0.00129	0.00129	0.0013	0.0013	0.00131	0.00131	0.00132	0.00133	0.00133	0.00134	0.00135	0.00135
35	0.000626186	0.000625773	0.000625483	0.000625321	0.000625291	0.000625398	0.000625644	0.000626035	0.000626574	0.000627265	0.000628112	0.000629118	0.000630286	0.00063162	0.000633123	0.000634799	0.000636649	0.000638676	0.000640884	0.000643274	0.000645848	0.000648609	0.000651558	0.000654697	0.000658026	0.000661547	0.000665262	0.00066917	0.000673273	0.00067757	0.000682063	0.00068675	0.000691631	0.000696707	0.000701976	0.000707439	0.000713093	0.000718938	0.000724974	0.000731197	0.000737608	0.000744204	0.000750984	0.000757946	0.000765088	0.000772408	0.000779905	0.000787575	0.000795416
36	0.000217	0.000206591	0.000196089	0.000185495	0.000174813	0.000164046	0.000153198	0.000142276	0.000131287	0.000120242	0.000109155	9.80478e-05	8.69541e-05	7.59258e-05	6.50506e-05	5.44856e-05	4.45326e-05	3.58065e-05	2.95413e-05	2.76052e-05	3.09406e-05	3.8284e-05	4.78981e-05	5.87379e-05	7.02891e-05	8.22958e-05	9.46223e-05	0.000107191	0.000119956	0.000132887	0.000145964	0.000159173	0.000172503	0.000185948	0.000199502	0.000213159	0.000226916	0.000240771	0.00025472	0.000268761	0.000282891	0.000297111	0.000311416	0.000325807	0.000340281	0.000354837	0.000369474	0.000384191	0.000398986
37	0.000774049	0.000773879	0.000773852	0.000773974	0.00077425	0.000774683	0.00077528	0.000776044	0.000776979	0.000778092	0.000779385	0.000780863	0.00078253	0.00078439	0.000786447	0.000788703	0.000791163	0.000793829	0.000796705	0.000799793	0.000803096	0.000806615	0.000810354	0.000814315	0.000818497	0.000822905	0.000827537	0.000832396	0.000837482	0.000842795	0.000848337	0.000854107	0.000860105	0.00086633	0.000872783	0.000879462	0.000886367	0.000893496	0.000900849	0.000908423	0.000916218	0.000924231	0.000932462	0.000940907	0.000949565	0.000958433	0.000967509	0.000976791	0.000986277
38	0.00154	0.00155	0.00155	0.00156	0.00156	0.00157	0.00157	0.00158	0.00158	0.00159	0.00159	0.0016	0.00161	0.00161	0.00162	0.00162	0.00163	0.00164	0.00164	0.00165	0.00166	0.00166	0.00167	0.00168	0.00168	0.00169	0.0017	0.00171	0.00171	0.00172	0.00173	0.00174	0.00174	0.00175	0.00176	0.00177	0.00178	0.00178	0.00179	0.0018	0.00181	0.00182	0.00183	0.00184	0.00185	0.00186	0.00187	0.00188	0.00189
39	0.00236	0.00237	0.00238	0.00239	0.0024	0.00241	0.00242	0.00243	0.00244	0.00245	0.00246	0.00247	0.00248	0.00249	0.0025	0.00251	0.00252	0.00253	0.00254	0.00255	0.00256	0.00257	0.00258	0.00259	0.0026	0.00261	0.00262	0.00263	0.00264	0.00265	0.00266	0.00267	0.00268	0.00269	0.0027	0.00272	0.00273	0.00274	0.00275	0.00276	0.00277	0.00278	0.00279	0.0028	0.00282	0.00283	0.00284	0.00285	0.00286
40	0.0032	0.00322	0.00323	0.00324	0.00326	0.00327	0.00328	0.0033	0.00331	0.00332	0.00334	0.00335	0.00337	0.00338	0.00339	0.00341	0.00342	0.00343	0.00345	0.00346	0.00348	0.00349	0.0035	0.00352	0.00353	0.00354	0.00356	0.00357	0.00358	0.0036	0.00361	0.00363	0.00364	0.00365	0.00367	0.00368	0.00369	0.00371	0.00372	0.00374	0.00375	0.00376	0.00378	0.00379	0.0038	0.00382	0.00383	0.00385	0.00386
41	0.00404	0.00406	0.00408	0.00409	0.00411	0.00413	0.00414	0.00416	0.00418	0.0042	0.00421	0.00423	0.00425	0.00426	0.00428	0.0043	0.00431	0.00433	0.00435	0.00437	0.00438	0.0044	0.00442	0.00443	0.00445	0.00447	0.00448	0.0045	0.00452	0.00453	0.00455	0.00456	0.00458	0.0046	0.00461	0.00463	0.00465	0.00466	0.00468	0.00469	0.00471	0.00473	0.00474	0.00476	0.00477	0.00479	0.0048	0.00482	0.00484
42	0.00485	0.00488	0.0049	0.00492	0.00494	0.00496	0.00498	0.005	0.00502	0.00504	0.00506	0.00508	0.0051	0.00512	0.00514	0.00516	0.00518	0.0052	0.00522	0.00523	0.00525	0.00527	0.00529	0.00531	0.00533	0.00535	0.00537	0.00539	0.00541	0.00542	0.00544	0.00546	0.00548	0.0055	0.00551	0.00553	0.00555	0.00557	0.00559	0.0056	0.00562	0.00564	0.00565	0.00567	0.00569	0.00571	0.00572	0.00574	0.00576
43	0.00564	0.00566	0.00568	0.00571	0.00573	0.00575	0.00577	0.0058	0.00582	0.00584	0.00586	0.00589	0.00591	0.00593	0.00595	0.00597	0.00599	0.00601	0.00604	0.00606	0.00608	0.0061	0.00612	0.00614	0.00616	0.00618	0.0062	0.00622	0.00624	0.00626	0.00628	0.0063	0.00632	0.00633	0.00635	0.00637	0.00639	0.00641	0.00643	0.00644	0.00646	0.00648	0.0065	0.00651	0.00653	0.00655	0.00656	0.00658	0.0066
44	0.00639	0.00642	0.00644	0.00647	0.00649	0.00651	0.00654	0.00656	0.00659	0.00661	0.00663	0.00666	0.00668	0.0067	0.00672	0.00675	0.00677	0.00679	0.00681	0.00683	0.00686	0.00688	0.0069	0.00692	0.00694	0.00696	0.00698	0.007	0.00702	0.00704	0.00706	0.00707	0.00709	0.00711	0.00713	0.00715	0.00716	0.00718	0.0072	0.00722	0.00723	0.00725	0.00726	0.00728	0.0073	0.00731	0.00733	0.00734	0.00736
45	0.00714	0.00717	0.0072	0.00722	0.00725	0.00727	0.0073	0.00732	0.00735	0.00737	0.00739	0.00742	0.00744	0.00746	0.00749	0.00751	0.00753	0.00755	0.00757	0.00759	0.00761	0.00764	0.00766	0.00768	0.00769	0.00771	0.00773	0.00775	0.00777	0.00779	0.0078	0.00782	0.00784	0.00786	0.00787	0.00789	0.0079	0.00792	0.00793	0.00795	0.00796	0.00798	0.00799	0.008	0.00801	0.00803	0.00804	0.00805	0.00806
46	0.00794	0.00796	0.00799	0.00802	0.00804	0.00807	0.00809	0.00812	0.00814	0.00817	0.00819	0.00822	0.00824	0.00826	0.00828	0.00831	0.00833	0.00835	0.00837	0.00839	0.00841	0.00843	0.00845	0.00847	0.00848	0.0085	0.00852	0.00854	0.00855	0.00857	0.00858	0.0086	0.00861	0.00863	0.00864	0.00865	0.00867	0.00868	0.00869	0.0087	0.00871	0.00872	0.00873	0.00874	0.00875	0.00876	0.00877	0.00877	0.00878
47	0.00883	0.00886	0.00889	0.00892	0.00894	0.00897	0.009	0.00902	0.00905	0.00907	0.0091	0.00912	0.00915	0.00917	0.00919	0.00922	0.00924	0.00926	0.00928	0.0093	0.00932	0.00934	0.00936	0.00937	0.00939	0.00941	0.00942	0.00944	0.00945	0.00947	0.00948	0.0095	0.00951	0.00952	0.00953	0.00954	0.00955	0.00956	0.00957	0.00958	0.00959	0.00959	0.0096	0.0096	0.00961	0.00961	0.00962	0.00962	0.00962
48	0.00989	0.00992	0.00996	0.00999	0.01002	0.01005	0.01008	0.01011	0.01014	0.01017	0.01019	0.01022	0.01025	0.01027	0.0103	0.01032	0.01035	0.01037	0.01039	0.01041	0.01044	0.01046	0.01048	0.01049	0.01051	0.01053	0.01055	0.01056	0.01058	0.01059	0.01061	0.01062	0.01063	0.01064	0.01066	0.01067	0.01068	0.01068	0.01069	0.0107	0.0107	0.01071	0.01071	0.01072	0.01072	0.01072	0.01073	0.01073	0.01073
49	0.01118	0.01122	0.01126	0.0113	0.01134	0.01137	0.01141	0.01145	0.01148	0.01152	0.01155	0.01158	0.01161	0.01165	0.01168	0.01171	0.01174	0.01176	0.01179	0.01182	0.01185	0.01187	0.0119	0.01192	0.01194	0.01197	0.01199	0.01201	0.01203	0.01205	0.01206	0.01208	0.0121	0.01211	0.01213	0.01214	0.01215	0.01216	0.01217	0.01218	0.01219	0.0122	0.01221	0.01221	0.01222	0.01222	0.01223	0.01223	0.01223
50	0.01274	0.01279	0.01284	0.01289	0.01294	0.01299	0.01303	0.01308	0.01313	0.01317	0.01321	0.01326	0.0133	0.01334	0.01338	0.01342	0.01346	0.0135	0.01354	0.01358	0.01361	0.01365	0.01368	0.01372	0.01375	0.01378	0.01381	0.01384	0.01387	0.0139	0.01392	0.01395	0.01397	0.014	0.01402	0.01404	0.01406	0.01408	0.0141	0.01412	0.01414	0.01415	0.01417	0.01418	0.0142	0.01421	0.01422	0.01423	0.01424
51	0.01458	0.01465	0.01471	0.01478	0.01484	0.01491	0.01497	0.01503	0.01509	0.01515	0.01521	0.01527	0.01533	0.01538	0.01544	0.0155	0.01555	0.0156	0.01566	0.01571	0.01576	0.01581	0.01586	0.01591	0.01596	0.016	0.01605	0.01609	0.01613	0.01618	0.01622	0.01626	0.0163	0.01634	0.01637	0.01641	0.01645	0.01648	0.01651	0.01655	0.01658	0.01661	0.01663	0.01666	0.01669	0.01671	0.01674	0.01676	0.01678
52	0.01669	0.01678	0.01686	0.01695	0.01703	0.01712	0.0172	0.01728	0.01736	0.01744	0.01752	0.0176	0.01768	0.01776	0.01783	0.01791	0.01798	0.01806	0.01813	0.0182	0.01827	0.01834	0.01841	0.01848	0.01855	0.01862	0.01868	0.01875	0.01881	0.01887	0.01893	0.01899	0.01905	0.01911	0.01917	0.01923	0.01928	0.01934	0.01939	0.01944	0.01949	0.01954	0.01959	0.01964	0.01968	0.01973	0.01977	0.01981	0.01985
53	0.01903	0.01914	0.01925	0.01936	0.01947	0.01958	0.01968	0.01979	0.0199	0.02	0.02011	0.02021	0.02031	0.02041	0.02052	0.02062	0.02072	0.02081	0.02091	0.02101	0.02111	0.0212	0.0213	0.02139	0.02148	0.02157	0.02167	0.02176	0.02184	0.02193	0.02202	0.02211	0.02219	0.02227	0.02236	0.02244	0.02252	0.0226	0.02268	0.02275	0.02283	0.0229	0.02298	0.02305	0.02312	0.02319	0.02326	0.02333	0.02339
54	0.02155	0.02168	0.02182	0.02196	0.02209	0.02223	0.02237	0.0225	0.02263	0.02277	0.0229	0.02303	0.02317	0.0233	0.02343	0.02356	0.02369	0.02381	0.02394	0.02407	0.02419	0.02432	0.02444	0.02457	0.02469	0.02481	0.02493	0.02505	0.02517	0.02529	0.0254	0.02552	0.02563	0.02575	0.02586	0.02597	0.02608	0.02619	0.0263	0.02641	0.02651	0.02662	0.02672	0.02682	0.02693	0.02703	0.02712	0.02722	0.02732
55	0.02416	0.02433	0.0245	0.02467	0.02484	0.02501	0.02517	0.02534	0.0255	0.02567	0.02584	0.026	0.02616	0.02633	0.02649	0.02665	0.02681	0.02698	0.02714	0.0273	0.02746	0.02761	0.02777	0.02793	0.02808	0.02824	0.02839	0.02855	0.0287	0.02885	0.029	0.02915	0.0293	0.02945	0.02959	0.02974	0.02988	0.03003	0.03017	0.03031	0.03045	0.03059	0.03073	0.03086	0.031	0.03113	0.03126	0.03139	0.03152
56	0.02681	0.02701	0.02722	0.02742	0.02762	0.02782	0.02802	0.02822	0.02842	0.02862	0.02882	0.02902	0.02922	0.02942	0.02962	0.02982	0.03002	0.03021	0.03041	0.0306	0.0308	0.03099	0.03119	0.03138	0.03157	0.03176	0.03195	0.03214	0.03233	0.03252	0.03271	0.0329	0.03308	0.03327	0.03345	0.03363	0.03382	0.034	0.03418	0.03435	0.03453	0.03471	0.03488	0.03506	0.03523	0.0354	0.03557	0.03574	0.03591
57	0.02941	0.02965	0.02989	0.03012	0.03036	0.0306	0.03083	0.03107	0.03131	0.03155	0.03178	0.03202	0.03225	0.03249	0.03273	0.03296	0.0332	0.03343	0.03366	0.0339	0.03413	0.03436	0.0346	0.03483	0.03506	0.03529	0.03552	0.03575	0.03598	0.0362	0.03643	0.03666	0.03688	0.03711	0.03733	0.03755	0.03777	0.03799	0.03821	0.03843	0.03865	0.03887	0.03908	0.0393	0.03951	0.03972	0.03993	0.04014	0.04035
58	0.03189	0.03216	0.03243	0.0327	0.03298	0.03325	0.03352	0.0338	0.03407	0.03435	0.03462	0.03489	0.03517	0.03544	0.03572	0.03599	0.03626	0.03654	0.03681	0.03708	0.03736	0.03763	0.0379	0.03817	0.03844	0.03871	0.03899	0.03925	0.03952	0.03979	0.04006	0.04033	0.04059	0.04086	0.04112	0.04139	0.04165	0.04191	0.04218	0.04244	0.04269	0.04295	0.04321	0.04347	0.04372	0.04397	0.04423	0.04448	0.04473
59	0.03416	0.03446	0.03477	0.03508	0.03539	0.0357	0.03601	0.03632	0.03663	0.03695	0.03726	0.03757	0.03788	0.03819	0.03851	0.03882	0.03913	0.03944	0.03976	0.04007	0.04038	0.0407	0.04101	0.04132	0.04163	0.04194	0.04226	0.04257	0.04288	0.04319	0.0435	0.04381	0.04411	0.04442	0.04473	0.04504	0.04534	0.04565	0.04595	0.04625	0.04656	0.04686	0.04716	0.04746	0.04775	0.04805	0.04835	0.04864	0.04893
60	0.03616	0.0365	0.03684	0.03719	0.03753	0.03788	0.03822	0.03857	0.03892	0.03927	0.03961	0.03996	0.04031	0.04066	0.04101	0.04136	0.04172	0.04207	0.04242	0.04277	0.04312	0.04348	0.04383	0.04418	0.04453	0.04488	0.04524	0.04559	0.04594	0.04629	0.04664	0.04699	0.04734	0.04769	0.04804	0.04839	0.04874	0.04909	0.04944	0.04978	0.05013	0.05047	0.05082	0.05116	0.0515	0.05184	0.05218	0.05252	0.05286
61	0.03783	0.0382	0.03858	0.03895	0.03933	0.03971	0.04009	0.04047	0.04085	0.04124	0.04162	0.04201	0.04239	0.04278	0.04317	0.04355	0.04394	0.04433	0.04472	0.04511	0.0455	0.04589	0.04628	0.04667	0.04706	0.04746	0.04785	0.04824	0.04863	0.04902	0.04942	0.04981	0.0502	0.05059	0.05098	0.05137	0.05176	0.05215	0.05254	0.05293	0.05332	0.0537	0.05409	0.05448	0.05486	0.05525	0.05563	0.05601	0.05639
62	0.03912	0.03952	0.03993	0.04033	0.04074	0.04115	0.04156	0.04198	0.04239	0.04281	0.04322	0.04364	0.04406	0.04448	0.0449	0.04532	0.04575	0.04617	0.04659	0.04702	0.04745	0.04787	0.0483	0.04873	0.04916	0.04959	0.05002	0.05045	0.05088	0.05131	0.05174	0.05217	0.0526	0.05303	0.05346	0.05389	0.05432	0.05475	0.05518	0.05561	0.05604	0.05647	0.0569	0.05733	0.05775	0.05818	0.05861	0.05903	0.05945
63	0.03998	0.04042	0.04085	0.04128	0.04172	0.04216	0.0426	0.04304	0.04348	0.04393	0.04437	0.04482	0.04527	0.04572	0.04617	0.04663	0.04708	0.04754	0.04799	0.04845	0.04891	0.04937	0.04983	0.0503	0.05076	0.05122	0.05169	0.05215	0.05262	0.05309	0.05355	0.05402	0.05449	0.05496	0.05542	0.05589	0.05636	0.05683	0.0573	0.05777	0.05824	0.0587	0.05917	0.05964	0.06011	0.06057	0.06104	0.0615	0.06197
64	0.04041	0.04086	0.04132	0.04178	0.04224	0.0427	0.04316	0.04363	0.0441	0.04457	0.04504	0.04552	0.04599	0.04647	0.04695	0.04743	0.04791	0.0484	0.04888	0.04937	0.04986	0.05035	0.05084	0.05134	0.05183	0.05232	0.05282	0.05332	0.05382	0.05432	0.05482	0.05532	0.05582	0.05632	0.05682	0.05733	0.05783	0.05833	0.05884	0.05934	0.05985	0.06035	0.06086	0.06136	0.06187	0.06237	0.06288	0.06338	0.06388
65	0.04039	0.04086	0.04133	0.04181	0.04229	0.04277	0.04325	0.04374	0.04423	0.04472	0.04521	0.04571	0.04621	0.04671	0.04721	0.04772	0.04823	0.04873	0.04924	0.04976	0.05027	0.05079	0.05131	0.05183	0.05235	0.05287	0.0534	0.05392	0.05445	0.05498	0.05551	0.05604	0.05657	0.0571	0.05763	0.05817	0.0587	0.05924	0.05978	0.06031	0.06085	0.06139	0.06193	0.06247	0.06301	0.06355	0.06408	0.06462	0.06516
66	0.03991	0.0404	0.04089	0.04138	0.04187	0.04237	0.04287	0.04337	0.04388	0.04439	0.0449	0.04541	0.04593	0.04645	0.04697	0.04749	0.04802	0.04855	0.04908	0.04961	0.05015	0.05069	0.05123	0.05177	0.05231	0.05286	0.05341	0.05396	0.05451	0.05506	0.05562	0.05618	0.05673	0.05729	0.05785	0.05842	0.05898	0.05954	0.06011	0.06067	0.06124	0.06181	0.06238	0.06295	0.06352	0.06409	0.06466	0.06523	0.0658
67	0.03901	0.03951	0.04001	0.04051	0.04101	0.04152	0.04203	0.04254	0.04306	0.04358	0.04411	0.04463	0.04516	0.0457	0.04623	0.04677	0.04731	0.04786	0.04841	0.04896	0.04951	0.05006	0.05062	0.05118	0.05175	0.05231	0.05288	0.05345	0.05402	0.05459	0.05517	0.05575	0.05633	0.05691	0.05749	0.05808	0.05867	0.05926	0.05985	0.06044	0.06103	0.06162	0.06222	0.06281	0.06341	0.06401	0.0646	0.0652	0.0658
68	0.03772	0.03822	0.03872	0.03923	0.03974	0.04025	0.04077	0.04129	0.04182	0.04235	0.04288	0.04341	0.04395	0.04449	0.04504	0.04559	0.04614	0.0467	0.04726	0.04782	0.04839	0.04896	0.04953	0.0501	0.05068	0.05126	0.05184	0.05243	0.05302	0.05361	0.0542	0.0548	0.05539	0.05599	0.0566	0.0572	0.05781	0.05842	0.05903	0.05964	0.06025	0.06087	0.06148	0.0621	0.06272	0.06334	0.06396	0.06459	0.06521
69	0.03608	0.03658	0.03709	0.03759	0.03811	0.03862	0.03914	0.03967	0.04019	0.04073	0.04126	0.0418	0.04235	0.0429	0.04345	0.044	0.04456	0.04513	0.04569	0.04626	0.04684	0.04741	0.048	0.04858	0.04917	0.04976	0.05035	0.05095	0.05155	0.05215	0.05276	0.05337	0.05398	0.0546	0.05521	0.05583	0.05646	0.05708	0.05771	0.05834	0.05897	0.0596	0.06024	0.06087	0.06151	0.06215	0.06279	0.06344	0.06408
70	0.03416	0.03465	0.03516	0.03566	0.03617	0.03669	0.0372	0.03773	0.03826	0.03879	0.03933	0.03987	0.04041	0.04096	0.04152	0.04208	0.04264	0.04321	0.04378	0.04435	0.04493	0.04551	0.0461	0.04669	0.04728	0.04788	0.04848	0.04909	0.0497	0.05031	0.05093	0.05155	0.05217	0.05279	0.05342	0.05405	0.05469	0.05532	0.05596	0.05661	0.05725	0.0579	0.05855	0.0592	0.05985	0.06051	0.06117	0.06183	0.06249
71	0.03202	0.03251	0.033	0.0335	0.03401	0.03452	0.03504	0.03556	0.03608	0.03661	0.03714	0.03768	0.03823	0.03878	0.03933	0.03989	0.04045	0.04102	0.04159	0.04217	0.04275	0.04333	0.04392	0.04452	0.04511	0.04572	0.04632	0.04693	0.04755	0.04816	0.04879	0.04941	0.05004	0.05067	0.05131	0.05195	0.05259	0.05324	0.05389	0.05454	0.05519	0.05585	0.05651	0.05718	0.05784	0.05851	0.05918	0.05986	0.06053
72	0.02974	0.03022	0.03071	0.03121	0.0317	0.03221	0.03272	0.03323	0.03375	0.03428	0.03481	0.03534	0.03588	0.03643	0.03698	0.03753	0.03809	0.03866	0.03923	0.03981	0.04039	0.04097	0.04156	0.04215	0.04275	0.04336	0.04396	0.04458	0.04519	0.04581	0.04644	0.04707	0.0477	0.04834	0.04898	0.04962	0.05027	0.05092	0.05158	0.05224	0.0529	0.05356	0.05423	0.0549	0.05558	0.05626	0.05694	0.05762	0.05831
73	0.02742	0.02789	0.02837	0.02885	0.02935	0.02984	0.03034	0.03085	0.03136	0.03188	0.03241	0.03294	0.03347	0.03401	0.03456	0.03511	0.03567	0.03623	0.0368	0.03737	0.03795	0.03853	0.03912	0.03971	0.0403	0.04091	0.04151	0.04213	0.04274	0.04336	0.04399	0.04462	0.04525	0.04589	0.04653	0.04718	0.04783	0.04849	0.04915	0.04981	0.05048	0.05115	0.05182	0.0525	0.05318	0.05386	0.05455	0.05524	0.05593
74	0.02513	0.0256	0.02607	0.02655	0.02703	0.02752	0.02801	0.02851	0.02902	0.02953	0.03005	0.03057	0.0311	0.03164	0.03218	0.03272	0.03327	0.03383	0.03439	0.03496	0.03553	0.03611	0.0367	0.03729	0.03788	0.03848	0.03908	0.03969	0.04031	0.04093	0.04155	0.04218	0.04281	0.04345	0.04409	0.04474	0.04539	0.04605	0.04671	0.04737	0.04804	0.04871	0.04939	0.05007	0.05075	0.05143	0.05212	0.05282	0.05351
75	0.023	0.02345	0.02391	0.02438	0.02486	0.02534	0.02582	0.02632	0.02682	0.02732	0.02783	0.02835	0.02887	0.0294	0.02993	0.03047	0.03102	0.03157	0.03212	0.03269	0.03325	0.03383	0.03441	0.03499	0.03558	0.03618	0.03678	0.03738	0.03799	0.03861	0.03923	0.03985	0.04049	0.04112	0.04176	0.0424	0.04305	0.04371	0.04436	0.04503	0.04569	0.04636	0.04704	0.04771	0.0484	0.04908	0.04977	0.05046	0.05116
76	0.02109	0.02154	0.022	0.02246	0.02292	0.0234	0.02387	0.02436	0.02485	0.02535	0.02585	0.02636	0.02687	0.02739	0.02792	0.02845	0.02899	0.02954	0.03009	0.03064	0.0312	0.03177	0.03234	0.03292	0.03351	0.03409	0.03469	0.03529	0.03589	0.0365	0.03712	0.03774	0.03836	0.03899	0.03963	0.04027	0.04091	0.04156	0.04221	0.04287	0.04353	0.04419	0.04486	0.04554	0.04621	0.04689	0.04758	0.04826	0.04896
77	0.01951	0.01995	0.0204	0.02085	0.02131	0.02177	0.02224	0.02272	0.0232	0.02369	0.02419	0.02469	0.02519	0.02571	0.02623	0.02675	0.02728	0.02782	0.02836	0.02891	0.02946	0.03002	0.03058	0.03115	0.03173	0.03231	0.03289	0.03348	0.03408	0.03468	0.03529	0.0359	0.03652	0.03714	0.03776	0.03839	0.03903	0.03967	0.04031	0.04096	0.04161	0.04227	0.04293	0.0436	0.04426	0.04494	0.04561	0.04629	0.04697
78	0.01831	0.01874	0.01918	0.01962	0.02007	0.02053	0.02099	0.02146	0.02193	0.02241	0.02289	0.02338	0.02388	0.02438	0.02489	0.02541	0.02593	0.02645	0.02699	0.02752	0.02806	0.02861	0.02917	0.02973	0.03029	0.03086	0.03143	0.03201	0.0326	0.03319	0.03378	0.03438	0.03499	0.0356	0.03621	0.03683	0.03745	0.03808	0.03871	0.03935	0.03999	0.04063	0.04128	0.04193	0.04259	0.04325	0.04391	0.04457	0.04524
79	0.01751	0.01793	0.01836	0.01879	0.01923	0.01968	0.02013	0.02058	0.02105	0.02151	0.02199	0.02247	0.02295	0.02344	0.02394	0.02444	0.02495	0.02546	0.02598	0.02651	0.02704	0.02757	0.02811	0.02866	0.02921	0.02976	0.03032	0.03089	0.03146	0.03203	0.03261	0.0332	0.03379	0.03438	0.03498	0.03558	0.03619	0.0368	0.03742	0.03804	0.03866	0.03929	0.03992	0.04055	0.04119	0.04183	0.04248	0.04312	0.04377
80	0.01709	0.0175	0.01792	0.01834	0.01876	0.0192	0.01963	0.02008	0.02053	0.02098	0.02144	0.02191	0.02238	0.02286	0.02334	0.02383	0.02432	0.02482	0.02532	0.02583	0.02634	0.02686	0.02739	0.02792	0.02845	0.02899	0.02953	0.03008	0.03063	0.03119	0.03175	0.03232	0.03289	0.03346	0.03404	0.03463	0.03521	0.03581	0.0364	0.037	0.0376	0.03821	0.03882	0.03943	0.04005	0.04067	0.04129	0.04191	0.04254
81	0.01699	0.01738	0.01779	0.01819	0.01861	0.01903	0.01945	0.01988	0.02031	0.02075	0.0212	0.02165	0.0221	0.02256	0.02303	0.0235	0.02398	0.02446	0.02494	0.02544	0.02593	0.02643	0.02694	0.02745	0.02796	0.02848	0.02901	0.02953	0.03007	0.0306	0.03114	0.03169	0.03224	0.03279	0.03335	0.03391	0.03447	0.03504	0.03561	0.03619	0.03676	0.03735	0.03793	0.03852	0.03911	0.0397	0.0403	0.0409	0.0415
82	0.01711	0.01749	0.01788	0.01828	0.01867	0.01908	0.01949	0.0199	0.02032	0.02074	0.02117	0.02161	0.02204	0.02249	0.02294	0.02339	0.02385	0.02431	0.02478	0.02525	0.02572	0.0262	0.02669	0.02718	0.02767	0.02817	0.02867	0.02918	0.02969	0.0302	0.03072	0.03124	0.03176	0.03229	0.03282	0.03336	0.0339	0.03444	0.03499	0.03553	0.03608	0.03664	0.03719	0.03775	0.03831	0.03888	0.03944	0.04001	0.04058
83	0.01737	0.01774	0.01811	0.01849	0.01887	0.01926	0.01966	0.02005	0.02046	0.02086	0.02128	0.02169	0.02211	0.02254	0.02297	0.0234	0.02384	0.02429	0.02473	0.02518	0.02564	0.0261	0.02656	0.02703	0.0275	0.02797	0.02845	0.02894	0.02942	0.02991	0.0304	0.0309	0.0314	0.0319	0.0324	0.03291	0.03342	0.03394	0.03445	0.03497	0.03549	0.03602	0.03654	0.03707	0.0376	0.03813	0.03866	0.0392	0.03974
84	0.01768	0.01803	0.01839	0.01876	0.01913	0.0195	0.01988	0.02026	0.02065	0.02104	0.02144	0.02184	0.02224	0.02265	0.02306	0.02347	0.02389	0.02431	0.02474	0.02517	0.02561	0.02604	0.02648	0.02693	0.02738	0.02783	0.02828	0.02874	0.0292	0.02966	0.03013	0.0306	0.03107	0.03154	0.03202	0.0325	0.03298	0.03346	0.03395	0.03444	0.03493	0.03542	0.03591	0.03641	0.0369	0.0374	0.0379	0.0384	0.0389
85	0.01797	0.01832	0.01867	0.01902	0.01937	0.01973	0.0201	0.02046	0.02084	0.02121	0.02159	0.02197	0.02236	0.02275	0.02314	0.02353	0.02393	0.02434	0.02474	0.02515	0.02556	0.02598	0.0264	0.02682	0.02724	0.02767	0.0281	0.02853	0.02896	0.0294	0.02984	0.03028	0.03073	0.03117	0.03162	0.03207	0.03252	0.03297	0.03343	0.03388	0.03434	0.0348	0.03526	0.03572	0.03618	0.03664	0.0371	0.03757	0.03803
86	0.01822	0.01855	0.01889	0.01922	0.01957	0.01991	0.02026	0.02061	0.02097	0.02133	0.02169	0.02206	0.02242	0.02279	0.02317	0.02355	0.02393	0.02431	0.02469	0.02508	0.02547	0.02587	0.02626	0.02666	0.02706	0.02746	0.02787	0.02827	0.02868	0.02909	0.0295	0.02992	0.03033	0.03075	0.03116	0.03158	0.032	0.03242	0.03285	0.03327	0.03369	0.03412	0.03454	0.03497	0.03539	0.03582	0.03625	0.03667	0.0371
87	0.01838	0.0187	0.01903	0.01935	0.01968	0.02001	0.02035	0.02069	0.02103	0.02137	0.02171	0.02206	0.02241	0.02277	0.02312	0.02348	0.02384	0.02421	0.02457	0.02494	0.02531	0.02568	0.02605	0.02642	0.0268	0.02718	0.02756	0.02794	0.02832	0.0287	0.02909	0.02947	0.02986	0.03025	0.03064	0.03102	0.03141	0.0318	0.03219	0.03258	0.03297	0.03336	0.03375	0.03414	0.03453	0.03492	0.03531	0.0357	0.03609
88	0.01846	0.01877	0.01908	0.01939	0.0197	0.02002	0.02034	0.02067	0.02099	0.02132	0.02165	0.02198	0.02232	0.02265	0.02299	0.02333	0.02367	0.02401	0.02436	0.02471	0.02505	0.0254	0.02575	0.02611	0.02646	0.02681	0.02717	0.02752	0.02788	0.02824	0.02859	0.02895	0.02931	0.02967	0.03003	0.03039	0.03074	0.0311	0.03146	0.03182	0.03217	0.03253	0.03289	0.03324	0.0336	0.03395	0.0343	0.03465	0.035
89	0.01844	0.01873	0.01903	0.01933	0.01963	0.01994	0.02025	0.02056	0.02087	0.02118	0.02149	0.02181	0.02213	0.02245	0.02277	0.02309	0.02341	0.02374	0.02406	0.02439	0.02472	0.02504	0.02537	0.0257	0.02603	0.02636	0.02669	0.02703	0.02736	0.02769	0.02802	0.02835	0.02868	0.02901	0.02934	0.02967	0.03	0.03033	0.03066	0.03098	0.03131	0.03163	0.03195	0.03227	0.03259	0.03291	0.03323	0.03354	0.03385
90	0.01832	0.01861	0.0189	0.01918	0.01948	0.01977	0.02006	0.02036	0.02065	0.02095	0.02125	0.02155	0.02185	0.02216	0.02246	0.02277	0.02307	0.02338	0.02369	0.02399	0.0243	0.02461	0.02492	0.02523	0.02553	0.02584	0.02615	0.02646	0.02677	0.02707	0.02738	0.02769	0.02799	0.02829	0.0286	0.0289	0.0292	0.0295	0.0298	0.03009	0.03039	0.03068	0.03097	0.03126	0.03154	0.03183	0.03211	0.03239	0.03266
91	0.01813	0.0184	0.01868	0.01896	0.01924	0.01952	0.0198	0.02008	0.02036	0.02065	0.02094	0.02122	0.02151	0.0218	0.02209	0.02237	0.02266	0.02295	0.02324	0.02353	0.02382	0.02411	0.0244	0.02469	0.02498	0.02527	0.02555	0.02584	0.02612	0.02641	0.02669	0.02697	0.02725	0.02753	0.02781	0.02809	0.02836	0.02863	0.0289	0.02917	0.02944	0.0297	0.02996	0.03022	0.03047	0.03072	0.03097	0.03122	0.03146
92	0.01786	0.01813	0.01839	0.01866	0.01893	0.0192	0.01947	0.01974	0.02001	0.02028	0.02056	0.02083	0.0211	0.02138	0.02165	0.02193	0.0222	0.02247	0.02275	0.02302	0.02329	0.02357	0.02384	0.02411	0.02438	0.02465	0.02492	0.02518	0.02545	0.02571	0.02598	0.02624	0.02649	0.02675	0.02701	0.02726	0.02751	0.02776	0.028	0.02824	0.02848	0.02872	0.02895	0.02918	0.02941	0.02963	0.02985	0.03007	0.03028
93	0.01754	0.01779	0.01805	0.01831	0.01857	0.01883	0.01909	0.01935	0.01961	0.01987	0.02013	0.02039	0.02065	0.02091	0.02118	0.02144	0.0217	0.02196	0.02222	0.02248	0.02274	0.02299	0.02325	0.02351	0.02376	0.02401	0.02426	0.02451	0.02476	0.02501	0.02525	0.02549	0.02573	0.02597	0.0262	0.02644	0.02667	0.02689	0.02712	0.02734	0.02755	0.02777	0.02798	0.02818	0.02838	0.02858	0.02878	0.02897	0.02915
94	0.01716	0.01741	0.01766	0.01791	0.01816	0.01841	0.01866	0.01891	0.01916	0.01941	0.01967	0.01992	0.02017	0.02042	0.02067	0.02092	0.02117	0.02142	0.02167	0.02192	0.02216	0.02241	0.02265	0.02289	0.02313	0.02337	0.02361	0.02385	0.02408	0.02431	0.02454	0.02477	0.02499	0.02521	0.02543	0.02564	0.02585	0.02606	0.02627	0.02647	0.02667	0.02686	0.02705	0.02724	0.02742	0.0276	0.02777	0.02794	0.0281
95	0.01675	0.01699	0.01723	0.01747	0.01771	0.01796	0.0182	0.01845	0.01869	0.01893	0.01918	0.01942	0.01966	0.01991	0.02015	0.02039	0.02063	0.02087	0.02111	0.02135	0.02158	0.02182	0.02205	0.02228	0.02252	0.02274	0.02297	0.02319	0.02342	0.02364	0.02385	0.02407	0.02428	0.02449	0.02469	0.02489	0.02509	0.02529	0.02548	0.02567	0.02585	0.02603	0.0262	0.02637	0.02654	0.0267	0.02686	0.02701	0.02716
96	0.0163	0.01653	0.01677	0.01701	0.01724	0.01748	0.01772	0.01796	0.01819	0.01843	0.01867	0.01891	0.01914	0.01938	0.01962	0.01985	0.02009	0.02032	0.02055	0.02078	0.02101	0.02124	0.02147	0.02169	0.02191	0.02213	0.02235	0.02257	0.02278	0.02299	0.0232	0.02341	0.02361	0.02381	0.02401	0.0242	0.02439	0.02457	0.02475	0.02493	0.02511	0.02527	0.02544	0.0256	0.02575	0.02591	0.02605	0.02619	0.02633
97	0.01582	0.01605	0.01628	0.01652	0.01675	0.01698	0.01722	0.01745	0.01768	0.01792	0.01815	0.01838	0.01862	0.01885	0.01908	0.01931	0.01954	0.01977	0.02	0.02022	0.02045	0.02067	0.02089	0.02111	0.02133	0.02155	0.02176	0.02197	0.02218	0.02239	0.02259	0.02279	0.02299	0.02319	0.02338	0.02357	0.02375	0.02393	0.02411	0.02428	0.02445	0.02461	0.02477	0.02492	0.02507	0.02522	0.02536	0.02549	0.02562
98	0.01532	0.01555	0.01578	0.01601	0.01624	0.01647	0.0167	0.01693	0.01716	0.01739	0.01762	0.01785	0.01808	0.01831	0.01854	0.01877	0.019	0.01923	0.01945	0.01968	0.0199	0.02012	0.02034	0.02056	0.02078	0.02099	0.0212	0.02141	0.02162	0.02183	0.02203	0.02223	0.02243	0.02262	0.02281	0.02299	0.02318	0.02336	0.02353	0.0237	0.02387	0.02403	0.02419	0.02434	0.02449	0.02463	0.02477	0.0249	0.02503
99	0.0148	0.01503	0.01525	0.01548	0.01571	0.01594	0.01617	0.0164	0.01663	0.01686	0.01709	0.01732	0.01755	0.01778	0.01801	0.01824	0.01846	0.01869	0.01892	0.01914	0.01937	0.01959	0.01981	0.02003	0.02025	0.02046	0.02068	0.02089	0.0211	0.0213	0.02151	0.02171	0.02191	0.0221	0.0223	0.02248	0.02267	0.02285	0.02303	0.0232	0.02337	0.02354	0.0237	0.02385	0.024	0.02415	0.02429	0.02443	0.02456
100	0.01426	0.01449	0.01471	0.01494	0.01517	0.0154	0.01563	0.01586	0.01609	0.01632	0.01655	0.01678	0.01701	0.01724	0.01747	0.0177	0.01793	0.01816	0.01839	0.01862	0.01885	0.01907	0.0193	0.01952	0.01974	0.01996	0.02018	0.02039	0.02061	0.02082	0.02103	0.02123	0.02144	0.02164	0.02183	0.02203	0.02222	0.02241	0.02259	0.02277	0.02295	0.02312	0.02329	0.02345	0.02361	0.02376	0.02391	0.02405	0.02419
101	0.0137	0.01393	0.01415	0.01438	0.01461	0.01484	0.01507	0.0153	0.01554	0.01577	0.016	0.01624	0.01647	0.0167	0.01694	0.01717	0.01741	0.01764	0.01787	0.01811	0.01834	0.01857	0.0188	0.01903	0.01925	0.01948	0.0197	0.01992	0.02014	0.02036	0.02058	0.02079	0.021	0.02121	0.02142	0.02162	0.02182	0.02202	0.02221	0.0224	0.02258	0.02276	0.02294	0.02312	0.02328	0.02345	0.02361	0.02376	0.02391
102	0.01313	0.01336	0.01358	0.01381	0.01404	0.01428	0.01451	0.01474	0.01498	0.01521	0.01545	0.01569	0.01593	0.01617	0.0164	0.01664	0.01688	0.01712	0.01736	0.0176	0.01784	0.01807	0.01831	0.01855	0.01878	0.01902	0.01925	0.01948	0.01971	0.01994	0.02016	0.02038	0.02061	0.02082	0.02104	0.02125	0.02146	0.02167	0.02188	0.02208	0.02227	0.02247	0.02266	0.02284	0.02303	0.0232	0.02338	0.02354	0.02371
103	0.01254	0.01277	0.013	0.01323	0.01347	0.0137	0.01394	0.01418	0.01442	0.01466	0.0149	0.01514	0.01538	0.01563	0.01587	0.01612	0.01636	0.01661	0.01686	0.0171	0.01735	0.01759	0.01784	0.01808	0.01833	0.01857	0.01881	0.01905	0.01929	0.01953	0.01977	0.02	0.02024	0.02047	0.0207	0.02092	0.02115	0.02137	0.02158	0.0218	0.02201	0.02222	0.02242	0.02262	0.02282	0.02301	0.0232	0.02339	0.02357
104	0.01195	0.01218	0.01241	0.01265	0.01288	0.01312	0.01336	0.01361	0.01385	0.0141	0.01434	0.01459	0.01484	0.01509	0.01535	0.0156	0.01585	0.01611	0.01636	0.01662	0.01687	0.01713	0.01738	0.01764	0.01789	0.01814	0.0184	0.01865	0.0189	0.01915	0.0194	0.01965	0.0199	0.02014	0.02038	0.02062	0.02086	0.0211	0.02133	0.02156	0.02179	0.02201	0.02223	0.02245	0.02266	0.02287	0.02308	0.02328	0.02348
105	0.01135	0.01159	0.01182	0.01206	0.0123	0.01255	0.01279	0.01304	0.01329	0.01354	0.0138	0.01405	0.01431	0.01457	0.01483	0.01509	0.01535	0.01561	0.01588	0.01614	0.01641	0.01668	0.01694	0.01721	0.01747	0.01774	0.01801	0.01827	0.01854	0.0188	0.01906	0.01932	0.01958	0.01984	0.0201	0.02036	0.02061	0.02086	0.02111	0.02136	0.0216	0.02184	0.02208	0.02232	0.02255	0.02278	0.023	0.02322	0.02344
106	0.01076	0.011	0.01124	0.01149	0.01173	0.01198	0.01223	0.01249	0.01275	0.013	0.01327	0.01353	0.01379	0.01406	0.01433	0.0146	0.01487	0.01515	0.01542	0.0157	0.01597	0.01625	0.01653	0.01681	0.01708	0.01736	0.01764	0.01792	0.0182	0.01848	0.01875	0.01903	0.01931	0.01958	0.01985	0.02013	0.0204	0.02066	0.02093	0.02119	0.02146	0.02172	0.02197	0.02223	0.02248	0.02272	0.02297	0.02321	0.02344
107	0.01019	0.01044	0.01068	0.01093	0.01118	0.01144	0.0117	0.01196	0.01222	0.01249	0.01276	0.01303	0.01331	0.01358	0.01386	0.01414	0.01442	0.01471	0.01499	0.01528	0.01557	0.01586	0.01615	0.01644	0.01673	0.01702	0.01731	0.01761	0.0179	0.01819	0.01849	0.01878	0.01907	0.01936	0.01965	0.01994	0.02022	0.02051	0.02079	0.02107	0.02135	0.02163	0.02191	0.02218	0.02245	0.02271	0.02298	0.02324	0.02349
108	0.00966	0.00991	0.01016	0.01041	0.01067	0.01094	0.0112	0.01147	0.01174	0.01202	0.0123	0.01258	0.01286	0.01315	0.01344	0.01373	0.01402	0.01431	0.01461	0.01491	0.01521	0.01551	0.01581	0.01612	0.01642	0.01673	0.01703	0.01734	0.01765	0.01796	0.01826	0.01857	0.01888	0.01918	0.01949	0.0198	0.0201	0.0204	0.0207	0.021	0.0213	0.02159	0.02189	0.02218	0.02247	0.02275	0.02303	0.02331	0.02359
109	0.00917	0.00943	0.00969	0.00995	0.01022	0.01049	0.01076	0.01104	0.01132	0.0116	0.01189	0.01218	0.01247	0.01277	0.01307	0.01337	0.01367	0.01398	0.01429	0.0146	0.01491	0.01522	0.01554	0.01586	0.01618	0.0165	0.01682	0.01714	0.01746	0.01778	0.0181	0.01843	0.01875	0.01907	0.01939	0.01971	0.02003	0.02035	0.02067	0.02099	0.0213	0.02161	0.02192	0.02223	0.02254	0.02284	0.02315	0.02344	0.02374
110	0.00876	0.00903	0.00929	0.00956	0.00984	0.01011	0.0104	0.01068	0.01097	0.01126	0.01156	0.01186	0.01216	0.01247	0.01278	0.01309	0.0134	0.01372	0.01404	0.01436	0.01469	0.01501	0.01534	0.01567	0.016	0.01634	0.01667	0.017	0.01734	0.01768	0.01801	0.01835	0.01869	0.01902	0.01936	0.0197	0.02003	0.02037	0.0207	0.02104	0.02137	0.0217	0.02203	0.02235	0.02268	0.023	0.02332	0.02363	0.02394
111	0.00845	0.00872	0.00899	0.00927	0.00955	0.00983	0.01012	0.01042	0.01072	0.01102	0.01132	0.01163	0.01195	0.01226	0.01258	0.0129	0.01323	0.01356	0.01389	0.01422	0.01455	0.01489	0.01523	0.01557	0.01592	0.01626	0.01661	0.01696	0.01731	0.01766	0.01801	0.01836	0.01871	0.01906	0.01941	0.01976	0.02011	0.02046	0.02081	0.02116	0.02151	0.02185	0.0222	0.02254	0.02288	0.02322	0.02355	0.02388	0.02421
112	0.00824	0.00852	0.0088	0.00908	0.00937	0.00967	0.00996	0.01027	0.01057	0.01088	0.0112	0.01151	0.01183	0.01216	0.01249	0.01282	0.01315	0.01349	0.01383	0.01418	0.01452	0.01487	0.01522	0.01558	0.01593	0.01629	0.01665	0.01701	0.01737	0.01773	0.01809	0.01846	0.01882	0.01918	0.01955	0.01991	0.02028	0.02064	0.021	0.02137	0.02173	0.02209	0.02245	0.0228	0.02316	0.02351	0.02386	0.02421	0.02455
113	0.00817	0.00845	0.00873	0.00903	0.00932	0.00962	0.00993	0.01023	0.01055	0.01087	0.01119	0.01151	0.01184	0.01217	0.01251	0.01285	0.0132	0.01354	0.01389	0.01424	0.0146	0.01496	0.01532	0.01568	0.01605	0.01642	0.01678	0.01716	0.01753	0.0179	0.01827	0.01865	0.01903	0.0194	0.01978	0.02016	0.02053	0.02091	0.02128	0.02166	0.02203	0.0224	0.02277	0.02314	0.02351	0.02388	0.02424	0.0246	0.02496
114	0.00822	0.00851	0.0088	0.0091	0.0094	0.00971	0.01002	0.01033	0.01065	0.01097	0.0113	0.01163	0.01197	0.01231	0.01265	0.013	0.01335	0.01371	0.01407	0.01443	0.01479	0.01516	0.01553	0.0159	0.01627	0.01665	0.01703	0.01741	0.01779	0.01817	0.01856	0.01894	0.01933	0.01972	0.0201	0.02049	0.02088	0.02126	0.02165	0.02204	0.02242	0.0228	0.02319	0.02357	0.02395	0.02432	0.0247	0.02507	0.02544
115	0.00841	0.0087	0.009	0.0093	0.0096	0.00992	0.01023	0.01055	0.01088	0.0112	0.01154	0.01188	0.01222	0.01256	0.01292	0.01327	0.01363	0.01399	0.01435	0.01472	0.01509	0.01547	0.01585	0.01623	0.01661	0.01699	0.01738	0.01777	0.01816	0.01855	0.01894	0.01934	0.01973	0.02013	0.02052	0.02092	0.02132	0.02171	0.02211	0.0225	0.0229	0.02329	0.02368	0.02407	0.02446	0.02484	0.02523	0.02561	0.02598
116	0.00872	0.00901	0.00931	0.00962	0.00993	0.01024	0.01056	0.01088	0.01121	0.01155	0.01189	0.01223	0.01258	0.01293	0.01328	0.01364	0.01401	0.01438	0.01475	0.01512	0.0155	0.01588	0.01626	0.01665	0.01704	0.01743	0.01783	0.01822	0.01862	0.01902	0.01942	0.01982	0.02022	0.02063	0.02103	0.02143	0.02184	0.02224	0.02265	0.02305	0.02345	0.02385	0.02425	0.02465	0.02504	0.02544	0.02583	0.02621	0.0266
117	0.00913	0.00942	0.00973	0.01003	0.01035	0.01066	0.01099	0.01132	0.01165	0.01199	0.01233	0.01268	0.01303	0.01339	0.01375	0.01411	0.01448	0.01486	0.01523	0.01561	0.016	0.01639	0.01678	0.01717	0.01756	0.01796	0.01836	0.01876	0.01917	0.01957	0.01998	0.02039	0.0208	0.02121	0.02162	0.02203	0.02244	0.02285	0.02326	0.02367	0.02408	0.02448	0.02489	0.02529	0.0257	0.02609	0.02649	0.02689	0.02728
118	0.00961	0.00991	0.01022	0.01053	0.01084	0.01117	0.01149	0.01183	0.01217	0.01251	0.01286	0.01321	0.01357	0.01393	0.01429	0.01466	0.01504	0.01542	0.0158	0.01619	0.01657	0.01697	0.01736	0.01776	0.01816	0.01857	0.01897	0.01938	0.01979	0.0202	0.02062	0.02103	0.02145	0.02186	0.02228	0.02269	0.02311	0.02353	0.02394	0.02436	0.02477	0.02518	0.02559	0.026	0.02641	0.02681	0.02722	0.02761	0.02801
119	0.01015	0.01045	0.01076	0.01108	0.0114	0.01173	0.01206	0.0124	0.01274	0.01309	0.01344	0.0138	0.01416	0.01453	0.0149	0.01528	0.01566	0.01604	0.01643	0.01682	0.01721	0.01761	0.01801	0.01842	0.01882	0.01923	0.01965	0.02006	0.02048	0.02089	0.02131	0.02173	0.02215	0.02257	0.023	0.02342	0.02384	0.02426	0.02468	0.0251	0.02552	0.02594	0.02635	0.02677	0.02718	0.02758	0.02799	0.02839	0.02879
120	0.01072	0.01103	0.01135	0.01167	0.012	0.01233	0.01267	0.01301	0.01336	0.01371	0.01407	0.01443	0.0148	0.01517	0.01555	0.01593	0.01632	0.01671	0.0171	0.0175	0.0179	0.0183	0.01871	0.01912	0.01953	0.01995	0.02037	0.02079	0.02121	0.02163	0.02205	0.02248	0.02291	0.02333	0.02376	0.02419	0.02462	0.02504	0.02547	0.02589	0.02632	0.02674	0.02716	0.02757	0.02799	0.0284	0.02881	0.02921	0.02961
121	0.01131	0.01163	0.01195	0.01228	0.01261	0.01295	0.01329	0.01364	0.014	0.01436	0.01472	0.01509	0.01546	0.01584	0.01623	0.01661	0.01701	0.0174	0.0178	0.01821	0.01861	0.01902	0.01944	0.01985	0.02027	0.02069	0.02112	0.02154	0.02197	0.0224	0.02283	0.02326	0.0237	0.02413	0.02456	0.02499	0.02543	0.02586	0.02629	0.02672	0.02715	0.02757	0.028	0.02842	0.02884	0.02925	0.02966	0.03007	0.03047
122	0.01191	0.01223	0.01256	0.01289	0.01323	0.01358	0.01393	0.01428	0.01464	0.01501	0.01538	0.01576	0.01614	0.01652	0.01691	0.01731	0.01771	0.01811	0.01852	0.01893	0.01934	0.01976	0.02018	0.0206	0.02103	0.02146	0.02189	0.02232	0.02276	0.02319	0.02363	0.02407	0.02451	0.02495	0.02539	0.02582	0.02626	0.0267	0.02714	0.02757	0.028	0.02844	0.02886	0.02929	0.02971	0.03013	0.03055	0.03096	0.03136
123	0.01248	0.01281	0.01315	0.01349	0.01384	0.01419	0.01455	0.01491	0.01528	0.01566	0.01603	0.01642	0.01681	0.0172	0.0176	0.018	0.01841	0.01882	0.01923	0.01965	0.02007	0.0205	0.02093	0.02136	0.02179	0.02223	0.02267	0.02311	0.02355	0.02399	0.02444	0.02488	0.02533	0.02578	0.02622	0.02667	0.02711	0.02756	0.028	0.02844	0.02888	0.02932	0.02975	0.03018	0.03061	0.03103	0.03145	0.03187	0.03228
124	0.01303	0.01337	0.01372	0.01407	0.01442	0.01478	0.01515	0.01552	0.0159	0.01628	0.01667	0.01706	0.01746	0.01786	0.01827	0.01868	0.01909	0.01951	0.01994	0.02036	0.02079	0.02123	0.02167	0.0221	0.02255	0.02299	0.02344	0.02389	0.02434	0.02479	0.02524	0.0257	0.02615	0.02661	0.02706	0.02752	0.02797	0.02842	0.02887	0.02932	0.02977	0.03021	0.03065	0.03109	0.03152	0.03195	0.03238	0.0328	0.03321
125	0.01355	0.0139	0.01425	0.01461	0.01497	0.01534	0.01572	0.0161	0.01648	0.01688	0.01727	0.01767	0.01808	0.01849	0.01891	0.01933	0.01975	0.02018	0.02061	0.02105	0.02149	0.02193	0.02238	0.02283	0.02328	0.02374	0.02419	0.02465	0.02511	0.02557	0.02604	0.0265	0.02696	0.02743	0.02789	0.02836	0.02882	0.02928	0.02974	0.0302	0.03065	0.0311	0.03155	0.032	0.03244	0.03288	0.03331	0.03374	0.03416
126	0.01402	0.01438	0.01474	0.01511	0.01548	0.01586	0.01624	0.01663	0.01703	0.01743	0.01783	0.01825	0.01866	0.01908	0.01951	0.01994	0.02037	0.02081	0.02126	0.0217	0.02215	0.02261	0.02306	0.02352	0.02399	0.02445	0.02492	0.02539	0.02586	0.02633	0.02681	0.02728	0.02776	0.02823	0.0287	0.02918	0.02965	0.03012	0.03059	0.03106	0.03153	0.03199	0.03245	0.03291	0.03336	0.03381	0.03425	0.03469	0.03512
127	0.01444	0.01481	0.01518	0.01555	0.01594	0.01632	0.01672	0.01712	0.01752	0.01793	0.01835	0.01877	0.01919	0.01963	0.02006	0.0205	0.02095	0.0214	0.02185	0.02231	0.02277	0.02324	0.0237	0.02418	0.02465	0.02513	0.02561	0.02609	0.02657	0.02706	0.02754	0.02803	0.02852	0.029	0.02949	0.02998	0.03046	0.03095	0.03143	0.03191	0.03239	0.03287	0.03334	0.03381	0.03427	0.03473	0.03519	0.03564	0.03608
128	0.01481	0.01518	0.01556	0.01594	0.01633	0.01673	0.01713	0.01754	0.01796	0.01838	0.0188	0.01923	0.01967	0.02011	0.02056	0.02101	0.02147	0.02193	0.02239	0.02286	0.02334	0.02381	0.02429	0.02478	0.02526	0.02575	0.02625	0.02674	0.02724	0.02774	0.02823	0.02874	0.02924	0.02974	0.03024	0.03074	0.03124	0.03174	0.03224	0.03273	0.03323	0.03372	0.0342	0.03469	0.03517	0.03564	0.03611	0.03658	0.03704
129	0.0151	0.01549	0.01587	0.01627	0.01667	0.01707	0.01748	0.0179	0.01833	0.01876	0.01919	0.01963	0.02008	0.02053	0.02099	0.02145	0.02192	0.02239	0.02287	0.02335	0.02384	0.02433	0.02482	0.02532	0.02582	0.02632	0.02683	0.02734	0.02785	0.02836	0.02888	0.02939	0.02991	0.03043	0.03094	0.03146	0.03198	0.03249	0.03301	0.03352	0.03403	0.03454	0.03504	0.03554	0.03604	0.03653	0.03702	0.03751	0.03798
130	0.01534	0.01572	0.01612	0.01652	0.01693	0.01734	0.01776	0.01819	0.01863	0.01907	0.01951	0.01996	0.02042	0.02088	0.02135	0.02183	0.02231	0.02279	0.02328	0.02377	0.02427	0.02478	0.02528	0.02579	0.02631	0.02683	0.02735	0.02787	0.0284	0.02893	0.02946	0.02999	0.03052	0.03106	0.03159	0.03213	0.03266	0.03319	0.03373	0.03426	0.03479	0.03531	0.03584	0.03636	0.03688	0.03739	0.0379	0.03841	0.0389
131	0.0155	0.01589	0.01629	0.0167	0.01712	0.01754	0.01797	0.01841	0.01885	0.0193	0.01975	0.02022	0.02068	0.02116	0.02164	0.02212	0.02261	0.02311	0.02361	0.02412	0.02463	0.02515	0.02567	0.02619	0.02672	0.02726	0.02779	0.02833	0.02888	0.02942	0.02997	0.03052	0.03107	0.03162	0.03218	0.03273	0.03328	0.03384	0.03439	0.03494	0.03549	0.03604	0.03659	0.03713	0.03767	0.03821	0.03874	0.03927	0.03979
132	0.01558	0.01598	0.01639	0.01681	0.01723	0.01766	0.0181	0.01854	0.01899	0.01945	0.01992	0.02039	0.02087	0.02135	0.02184	0.02234	0.02284	0.02335	0.02386	0.02438	0.02491	0.02544	0.02597	0.02651	0.02706	0.02761	0.02816	0.02872	0.02928	0.02984	0.0304	0.03097	0.03154	0.03211	0.03269	0.03326	0.03384	0.03441	0.03499	0.03556	0.03614	0.03671	0.03728	0.03785	0.03841	0.03897	0.03953	0.04008	0.04063
133	0.01559	0.016	0.01641	0.01683	0.01726	0.0177	0.01814	0.0186	0.01905	0.01952	0.01999	0.02047	0.02096	0.02146	0.02196	0.02246	0.02298	0.0235	0.02403	0.02456	0.0251	0.02564	0.02619	0.02675	0.02731	0.02787	0.02844	0.02901	0.02959	0.03017	0.03076	0.03134	0.03193	0.03252	0.03312	0.03371	0.03431	0.03491	0.03551	0.03611	0.0367	0.0373	0.0379	0.03849	0.03908	0.03967	0.04026	0.04084	0.04142
134	0.01552	0.01593	0.01635	0.01678	0.01721	0.01766	0.01811	0.01857	0.01903	0.01951	0.01999	0.02048	0.02097	0.02147	0.02199	0.0225	0.02303	0.02356	0.0241	0.02464	0.0252	0.02575	0.02632	0.02689	0.02746	0.02804	0.02863	0.02922	0.02981	0.03041	0.03102	0.03162	0.03223	0.03285	0.03346	0.03408	0.0347	0.03532	0.03595	0.03657	0.03719	0.03782	0.03844	0.03906	0.03968	0.0403	0.04092	0.04153	0.04214
135	0.01538	0.01579	0.01621	0.01665	0.01708	0.01753	0.01799	0.01845	0.01892	0.0194	0.01989	0.02039	0.02089	0.0214	0.02192	0.02245	0.02299	0.02353	0.02408	0.02464	0.0252	0.02577	0.02635	0.02693	0.02753	0.02812	0.02872	0.02933	0.02994	0.03056	0.03118	0.03181	0.03244	0.03308	0.03372	0.03436	0.035	0.03565	0.03629	0.03694	0.03759	0.03824	0.03889	0.03954	0.04019	0.04084	0.04149	0.04213	0.04278
136	0.01516	0.01557	0.016	0.01643	0.01687	0.01732	0.01778	0.01825	0.01873	0.01922	0.01971	0.02021	0.02072	0.02124	0.02177	0.02231	0.02285	0.02341	0.02397	0.02454	0.02511	0.0257	0.02629	0.02689	0.02749	0.0281	0.02872	0.02935	0.02998	0.03061	0.03126	0.0319	0.03255	0.03321	0.03387	0.03453	0.0352	0.03587	0.03654	0.03722	0.0379	0.03857	0.03925	0.03993	0.04061	0.04129	0.04197	0.04265	0.04332
137	0.01486	0.01528	0.0157	0.01614	0.01658	0.01704	0.0175	0.01797	0.01845	0.01894	0.01944	0.01995	0.02047	0.021	0.02153	0.02208	0.02263	0.02319	0.02377	0.02434	0.02493	0.02553	0.02613	0.02674	0.02736	0.02799	0.02862	0.02927	0.02991	0.03057	0.03123	0.03189	0.03257	0.03324	0.03393	0.03461	0.0353	0.036	0.0367	0.0374	0.0381	0.03881	0.03952	0.04023	0.04094	0.04165	0.04236	0.04307	0.04378
138	0.01449	0.01491	0.01534	0.01577	0.01622	0.01667	0.01714	0.01761	0.0181	0.01859	0.0191	0.01961	0.02013	0.02067	0.02121	0.02176	0.02232	0.02289	0.02347	0.02406	0.02466	0.02527	0.02588	0.02651	0.02714	0.02778	0.02843	0.02909	0.02975	0.03043	0.0311	0.03179	0.03248	0.03318	0.03388	0.03459	0.03531	0.03603	0.03675	0.03748	0.03821	0.03894	0.03968	0.04042	0.04116	0.0419	0.04264	0.04338	0.04413
139	0.01406	0.01448	0.0149	0.01534	0.01578	0.01624	0.0167	0.01718	0.01767	0.01816	0.01867	0.01919	0.01972	0.02025	0.0208	0.02136	0.02193	0.02251	0.0231	0.02369	0.0243	0.02492	0.02555	0.02618	0.02683	0.02748	0.02815	0.02882	0.0295	0.03019	0.03089	0.03159	0.0323	0.03302	0.03374	0.03447	0.03521	0.03595	0.0367	0.03745	0.03821	0.03897	0.03973	0.0405	0.04127	0.04204	0.04282	0.04359	0.04437
140	0.01357	0.01398	0.0144	0.01484	0.01528	0.01574	0.0162	0.01668	0.01717	0.01766	0.01817	0.01869	0.01922	0.01977	0.02032	0.02088	0.02146	0.02204	0.02264	0.02325	0.02386	0.02449	0.02513	0.02578	0.02643	0.0271	0.02778	0.02847	0.02916	0.02987	0.03058	0.0313	0.03203	0.03277	0.03351	0.03426	0.03502	0.03579	0.03656	0.03733	0.03811	0.0389	0.03969	0.04049	0.04129	0.04209	0.04289	0.0437	0.04451
141	0.01302	0.01343	0.01385	0.01428	0.01472	0.01518	0.01564	0.01612	0.0166	0.0171	0.01761	0.01814	0.01867	0.01922	0.01977	0.02034	0.02092	0.02151	0.02211	0.02273	0.02335	0.02399	0.02464	0.0253	0.02596	0.02664	0.02733	0.02803	0.02874	0.02946	0.03019	0.03093	0.03167	0.03243	0.03319	0.03396	0.03474	0.03553	0.03632	0.03712	0.03793	0.03874	0.03956	0.04038	0.0412	0.04203	0.04287	0.0437	0.04454
142	0.01242	0.01283	0.01324	0.01367	0.01411	0.01456	0.01503	0.0155	0.01599	0.01649	0.017	0.01752	0.01806	0.01861	0.01917	0.01974	0.02032	0.02092	0.02153	0.02215	0.02278	0.02343	0.02408	0.02475	0.02543	0.02612	0.02682	0.02753	0.02825	0.02899	0.02973	0.03048	0.03125	0.03202	0.0328	0.03359	0.03439	0.03519	0.03601	0.03683	0.03765	0.03849	0.03933	0.04017	0.04103	0.04188	0.04274	0.04361	0.04447
143	0.01179	0.01219	0.0126	0.01302	0.01346	0.01391	0.01437	0.01485	0.01533	0.01583	0.01634	0.01687	0.0174	0.01795	0.01852	0.01909	0.01968	0.02028	0.0209	0.02152	0.02216	0.02281	0.02348	0.02415	0.02484	0.02554	0.02625	0.02697	0.02771	0.02845	0.02921	0.02998	0.03075	0.03154	0.03234	0.03314	0.03396	0.03478	0.03562	0.03646	0.0373	0.03816	0.03902	0.03989	0.04077	0.04165	0.04253	0.04342	0.04431
144	0.01112	0.01152	0.01193	0.01235	0.01278	0.01323	0.01369	0.01416	0.01464	0.01514	0.01565	0.01618	0.01672	0.01727	0.01783	0.01841	0.019	0.01961	0.02023	0.02086	0.0215	0.02216	0.02283	0.02351	0.02421	0.02492	0.02564	0.02637	0.02712	0.02787	0.02864	0.02942	0.03021	0.03101	0.03182	0.03264	0.03348	0.03432	0.03517	0.03602	0.03689	0.03777	0.03865	0.03954	0.04043	0.04133	0.04224	0.04315	0.04407
145	0.01044	0.01083	0.01124	0.01165	0.01208	0.01253	0.01298	0.01345	0.01394	0.01444	0.01495	0.01547	0.01601	0.01656	0.01713	0.01771	0.01831	0.01891	0.01954	0.02017	0.02082	0.02148	0.02216	0.02285	0.02355	0.02427	0.025	0.02574	0.02649	0.02726	0.02804	0.02883	0.02963	0.03044	0.03127	0.0321	0.03295	0.0338	0.03467	0.03554	0.03642	0.03731	0.03821	0.03912	0.04003	0.04095	0.04188	0.04281	0.04375
146	0.00975	0.01014	0.01054	0.01095	0.01138	0.01182	0.01228	0.01275	0.01323	0.01373	0.01424	0.01476	0.0153	0.01586	0.01643	0.01701	0.01761	0.01822	0.01884	0.01948	0.02014	0.0208	0.02148	0.02218	0.02289	0.02361	0.02435	0.0251	0.02586	0.02663	0.02742	0.02822	0.02903	0.02985	0.03069	0.03153	0.03239	0.03326	0.03413	0.03502	0.03592	0.03682	0.03774	0.03866	0.03959	0.04052	0.04147	0.04241	0.04337
147	0.00907	0.00946	0.00985	0.01027	0.01069	0.01113	0.01158	0.01205	0.01253	0.01303	0.01354	0.01407	0.01461	0.01516	0.01573	0.01632	0.01692	0.01753	0.01816	0.0188	0.01946	0.02013	0.02081	0.02151	0.02223	0.02296	0.0237	0.02445	0.02522	0.026	0.0268	0.0276	0.02842	0.02925	0.0301	0.03095	0.03182	0.03269	0.03358	0.03448	0.03538	0.0363	0.03723	0.03816	0.0391	0.04005	0.041	0.04197	0.04294
148	0.00842	0.0088	0.00919	0.0096	0.01003	0.01047	0.01092	0.01139	0.01187	0.01236	0.01288	0.0134	0.01394	0.0145	0.01507	0.01566	0.01626	0.01687	0.0175	0.01815	0.01881	0.01948	0.02017	0.02087	0.02159	0.02232	0.02307	0.02383	0.0246	0.02538	0.02618	0.027	0.02782	0.02866	0.02951	0.03037	0.03124	0.03213	0.03302	0.03392	0.03484	0.03576	0.0367	0.03764	0.03859	0.03955	0.04051	0.04148	0.04246
149	0.0078	0.00818	0.00858	0.00899	0.00941	0.00985	0.0103	0.01077	0.01125	0.01175	0.01226	0.01278	0.01332	0.01388	0.01445	0.01504	0.01564	0.01626	0.01689	0.01753	0.01819	0.01887	0.01956	0.02027	0.02099	0.02172	0.02247	0.02323	0.024	0.02479	0.0256	0.02641	0.02724	0.02808	0.02893	0.0298	0.03068	0.03156	0.03246	0.03337	0.03429	0.03522	0.03616	0.0371	0.03806	0.03902	0.03999	0.04097	0.04196
150	0.00725	0.00763	0.00802	0.00843	0.00885	0.00929	0.00974	0.01021	0.01069	0.01119	0.0117	0.01222	0.01277	0.01332	0.01389	0.01448	0.01508	0.0157	0.01633	0.01698	0.01764	0.01831	0.019	0.01971	0.02043	0.02116	0.02191	0.02267	0.02345	0.02424	0.02504	0.02586	0.02669	0.02753	0.02838	0.02925	0.03013	0.03102	0.03192	0.03283	0.03375	0.03468	0.03562	0.03657	0.03753	0.03849	0.03946	0.04044	0.04143
151	0.00677	0.00715	0.00755	0.00795	0.00838	0.00881	0.00927	0.00973	0.01021	0.01071	0.01122	0.01174	0.01228	0.01284	0.01341	0.01399	0.01459	0.01521	0.01584	0.01648	0.01714	0.01782	0.01851	0.01921	0.01993	0.02066	0.02141	0.02217	0.02295	0.02373	0.02453	0.02535	0.02618	0.02702	0.02787	0.02873	0.02961	0.0305	0.0314	0.03231	0.03322	0.03415	0.03509	0.03604	0.03699	0.03796	0.03893	0.03991	0.04089
152	0.00639	0.00677	0.00716	0.00757	0.00799	0.00843	0.00888	0.00934	0.00982	0.01032	0.01083	0.01135	0.01189	0.01244	0.01301	0.01359	0.01419	0.0148	0.01543	0.01607	0.01672	0.0174	0.01808	0.01878	0.0195	0.02023	0.02097	0.02173	0.0225	0.02328	0.02408	0.02489	0.02571	0.02655	0.0274	0.02826	0.02913	0.03001	0.0309	0.03181	0.03272	0.03364	0.03458	0.03552	0.03647	0.03743	0.03839	0.03937	0.04034
153	0.00612	0.00649	0.00689	0.00729	0.00771	0.00815	0.00859	0.00906	0.00953	0.01002	0.01053	0.01105	0.01158	0.01213	0.01269	0.01327	0.01386	0.01447	0.01509	0.01573	0.01638	0.01705	0.01773	0.01842	0.01913	0.01985	0.02059	0.02134	0.02211	0.02288	0.02367	0.02448	0.02529	0.02612	0.02696	0.02782	0.02868	0.02955	0.03044	0.03134	0.03224	0.03316	0.03408	0.03501	0.03596	0.03691	0.03786	0.03882	0.03979
154	0.00596	0.00633	0.00672	0.00713	0.00754	0.00797	0.00841	0.00887	0.00934	0.00983	0.01033	0.01084	0.01137	0.01191	0.01247	0.01304	0.01363	0.01423	0.01484	0.01547	0.01612	0.01677	0.01745	0.01813	0.01883	0.01955	0.02028	0.02102	0.02177	0.02254	0.02332	0.02412	0.02492	0.02574	0.02657	0.02742	0.02827	0.02913	0.03001	0.03089	0.03179	0.03269	0.0336	0.03453	0.03545	0.03639	0.03733	0.03828	0.03924
155	0.00592	0.00628	0.00667	0.00706	0.00747	0.0079	0.00833	0.00878	0.00925	0.00973	0.01022	0.01072	0.01124	0.01178	0.01233	0.01289	0.01347	0.01406	0.01467	0.01529	0.01592	0.01657	0.01723	0.01791	0.0186	0.0193	0.02002	0.02075	0.0215	0.02225	0.02302	0.02381	0.0246	0.02541	0.02622	0.02705	0.02789	0.02874	0.0296	0.03048	0.03136	0.03225	0.03314	0.03405	0.03496	0.03588	0.03681	0.03775	0.03869
156	0.00597	0.00634	0.00671	0.0071	0.0075	0.00791	0.00834	0.00878	0.00924	0.00971	0.01019	0.01069	0.0112	0.01173	0.01227	0.01282	0.01339	0.01397	0.01456	0.01517	0.01579	0.01643	0.01708	0.01775	0.01842	0.01912	0.01982	0.02054	0.02127	0.02201	0.02277	0.02354	0.02431	0.02511	0.02591	0.02672	0.02755	0.02838	0.02923	0.03008	0.03094	0.03182	0.0327	0.03358	0.03448	0.03538	0.03629	0.03721	0.03813
157	0.00611	0.00647	0.00683	0.00721	0.0076	0.00801	0.00843	0.00886	0.00931	0.00977	0.01024	0.01072	0.01122	0.01174	0.01227	0.01281	0.01336	0.01393	0.01452	0.01511	0.01572	0.01635	0.01698	0.01763	0.0183	0.01897	0.01966	0.02036	0.02108	0.02181	0.02255	0.0233	0.02406	0.02483	0.02562	0.02642	0.02722	0.02804	0.02886	0.0297	0.03054	0.0314	0.03226	0.03312	0.034	0.03488	0.03577	0.03666	0.03756
158	0.00632	0.00666	0.00702	0.00739	0.00777	0.00816	0.00857	0.00899	0.00943	0.00988	0.01034	0.01081	0.0113	0.0118	0.01232	0.01285	0.01339	0.01394	0.01451	0.01509	0.01569	0.0163	0.01692	0.01756	0.0182	0.01886	0.01954	0.02022	0.02092	0.02163	0.02235	0.02308	0.02383	0.02458	0.02535	0.02613	0.02691	0.02771	0.02851	0.02933	0.03015	0.03098	0.03182	0.03267	0.03352	0.03438	0.03524	0.03611	0.03698
159	0.00656	0.00689	0.00724	0.0076	0.00797	0.00836	0.00875	0.00916	0.00959	0.01002	0.01047	0.01094	0.01141	0.0119	0.0124	0.01292	0.01344	0.01399	0.01454	0.01511	0.01569	0.01628	0.01688	0.0175	0.01813	0.01878	0.01943	0.0201	0.02078	0.02147	0.02217	0.02288	0.02361	0.02434	0.02509	0.02584	0.02661	0.02738	0.02816	0.02896	0.02976	0.03056	0.03138	0.0322	0.03303	0.03386	0.0347	0.03554	0.03639
160	0.00682	0.00714	0.00748	0.00783	0.00819	0.00857	0.00896	0.00936	0.00977	0.01019	0.01063	0.01108	0.01154	0.01202	0.0125	0.01301	0.01352	0.01404	0.01458	0.01513	0.0157	0.01627	0.01686	0.01746	0.01807	0.0187	0.01933	0.01998	0.02064	0.02131	0.02199	0.02268	0.02339	0.0241	0.02482	0.02556	0.0263	0.02705	0.02781	0.02858	0.02935	0.03013	0.03092	0.03172	0.03252	0.03333	0.03414	0.03496	0.03578
161	0.00708	0.0074	0.00773	0.00807	0.00842	0.00879	0.00917	0.00955	0.00995	0.01037	0.01079	0.01123	0.01168	0.01214	0.01261	0.0131	0.0136	0.01411	0.01463	0.01516	0.01571	0.01627	0.01684	0.01742	0.01801	0.01862	0.01923	0.01986	0.0205	0.02115	0.02181	0.02248	0.02316	0.02385	0.02455	0.02526	0.02598	0.0267	0.02744	0.02818	0.02893	0.02969	0.03045	0.03122	0.032	0.03278	0.03356	0.03435	0.03514
162	0.00733	0.00765	0.00797	0.0083	0.00864	0.009	0.00937	0.00974	0.01013	0.01053	0.01094	0.01137	0.0118	0.01225	0.01271	0.01318	0.01366	0.01416	0.01466	0.01518	0.01571	0.01625	0.0168	0.01736	0.01793	0.01852	0.01912	0.01972	0.02034	0.02097	0.0216	0.02225	0.02291	0.02358	0.02425	0.02494	0.02563	0.02633	0.02704	0.02776	0.02848	0.02922	0.02995	0.0307	0.03144	0.0322	0.03295	0.03372	0.03448
163	0.00757	0.00787	0.00819	0.00851	0.00884	0.00919	0.00955	0.00991	0.01029	0.01068	0.01108	0.01149	0.01191	0.01234	0.01279	0.01324	0.01371	0.01419	0.01467	0.01517	0.01568	0.01621	0.01674	0.01728	0.01783	0.0184	0.01897	0.01956	0.02015	0.02076	0.02137	0.022	0.02263	0.02328	0.02393	0.02459	0.02526	0.02593	0.02662	0.02731	0.02801	0.02871	0.02942	0.03014	0.03086	0.03159	0.03232	0.03305	0.03378
164	0.00777	0.00807	0.00838	0.00869	0.00902	0.00935	0.0097	0.01005	0.01042	0.0108	0.01118	0.01158	0.01199	0.01241	0.01284	0.01328	0.01372	0.01419	0.01466	0.01514	0.01563	0.01613	0.01664	0.01717	0.0177	0.01824	0.0188	0.01936	0.01993	0.02052	0.02111	0.02171	0.02232	0.02294	0.02357	0.0242	0.02485	0.0255	0.02616	0.02682	0.02749	0.02817	0.02886	0.02955	0.03024	0.03094	0.03164	0.03234	0.03305
165	0.00795	0.00823	0.00853	0.00884	0.00916	0.00948	0.00982	0.01016	0.01052	0.01088	0.01125	0.01164	0.01203	0.01243	0.01285	0.01327	0.0137	0.01415	0.0146	0.01506	0.01554	0.01602	0.01651	0.01701	0.01753	0.01805	0.01858	0.01912	0.01967	0.02023	0.0208	0.02138	0.02197	0.02256	0.02316	0.02377	0.02439	0.02502	0.02565	0.02629	0.02694	0.02759	0.02825	0.02891	0.02958	0.03025	0.03092	0.0316	0.03228
166	0.00808	0.00836	0.00865	0.00895	0.00926	0.00957	0.0099	0.01023	0.01057	0.01092	0.01128	0.01165	0.01203	0.01242	0.01282	0.01322	0.01364	0.01406	0.0145	0.01494	0.0154	0.01586	0.01633	0.01682	0.01731	0.01781	0.01832	0.01884	0.01936	0.0199	0.02045	0.021	0.02156	0.02213	0.02271	0.0233	0.02389	0.02449	0.0251	0.02572	0.02634	0.02696	0.0276	0.02823	0.02887	0.02952	0.03017	0.03082	0.03148
167	0.00818	0.00845	0.00873	0.00902	0.00931	0.00962	0.00993	0.01025	0.01058	0.01092	0.01127	0.01162	0.01198	0.01236	0.01274	0.01313	0.01353	0.01393	0.01435	0.01477	0.01521	0.01565	0.0161	0.01657	0.01704	0.01752	0.018	0.0185	0.019	0.01952	0.02004	0.02057	0.02111	0.02166	0.02221	0.02277	0.02334	0.02392	0.0245	0.02509	0.02569	0.02629	0.0269	0.02751	0.02812	0.02875	0.02937	0.03	0.03063
168	0.00823	0.00849	0.00877	0.00904	0.00933	0.00962	0.00992	0.01023	0.01055	0.01087	0.0112	0.01154	0.01189	0.01225	0.01261	0.01298	0.01336	0.01375	0.01415	0.01455	0.01497	0.01539	0.01582	0.01626	0.01671	0.01717	0.01763	0.01811	0.01859	0.01908	0.01958	0.02009	0.0206	0.02113	0.02166	0.02219	0.02274	0.02329	0.02385	0.02442	0.02499	0.02557	0.02615	0.02674	0.02733	0.02793	0.02853	0.02913	0.02974
169	0.00825	0.0085	0.00876	0.00903	0.0093	0.00958	0.00987	0.01016	0.01046	0.01077	0.01109	0.01141	0.01174	0.01208	0.01243	0.01278	0.01315	0.01352	0.01389	0.01428	0.01467	0.01508	0.01549	0.0159	0.01633	0.01677	0.01721	0.01766	0.01812	0.01859	0.01906	0.01955	0.02004	0.02054	0.02105	0.02156	0.02208	0.02261	0.02315	0.02369	0.02424	0.02479	0.02535	0.02592	0.02649	0.02706	0.02764	0.02823	0.02881
170	0.00822	0.00846	0.00871	0.00897	0.00923	0.0095	0.00977	0.01005	0.01034	0.01063	0.01093	0.01124	0.01155	0.01187	0.0122	0.01253	0.01288	0.01323	0.01358	0.01395	0.01432	0.0147	0.01509	0.01549	0.01589	0.01631	0.01673	0.01715	0.01759	0.01804	0.01849	0.01895	0.01942	0.0199	0.02038	0.02087	0.02137	0.02188	0.02239	0.02291	0.02344	0.02397	0.02451	0.02505	0.0256	0.02616	0.02672	0.02728	0.02784
171	0.00815	0.00839	0.00862	0.00886	0.00911	0.00937	0.00963	0.00989	0.01016	0.01044	0.01072	0.01101	0.01131	0.01161	0.01192	0.01223	0.01256	0.01288	0.01322	0.01357	0.01392	0.01428	0.01464	0.01502	0.0154	0.01579	0.01619	0.01659	0.01701	0.01743	0.01786	0.0183	0.01874	0.0192	0.01966	0.02013	0.02061	0.02109	0.02158	0.02208	0.02259	0.0231	0.02362	0.02414	0.02467	0.02521	0.02575	0.02629	0.02684
172	0.00805	0.00827	0.00849	0.00872	0.00896	0.0092	0.00944	0.00969	0.00994	0.0102	0.01047	0.01074	0.01101	0.0113	0.01159	0.01188	0.01218	0.01249	0.01281	0.01313	0.01346	0.01379	0.01414	0.01449	0.01485	0.01522	0.01559	0.01597	0.01637	0.01676	0.01717	0.01759	0.01801	0.01844	0.01888	0.01933	0.01979	0.02025	0.02072	0.0212	0.02169	0.02218	0.02268	0.02319	0.0237	0.02422	0.02474	0.02527	0.02581
173	0.00792	0.00812	0.00833	0.00854	0.00876	0.00899	0.00921	0.00944	0.00968	0.00992	0.01017	0.01042	0.01068	0.01094	0.01121	0.01148	0.01176	0.01205	0.01234	0.01264	0.01295	0.01326	0.01358	0.01391	0.01425	0.01459	0.01494	0.0153	0.01567	0.01605	0.01643	0.01683	0.01723	0.01764	0.01806	0.01849	0.01892	0.01937	0.01982	0.02028	0.02075	0.02122	0.02171	0.0222	0.02269	0.0232	0.02371	0.02422	0.02474
174	0.00775	0.00794	0.00813	0.00833	0.00853	0.00874	0.00895	0.00916	0.00938	0.0096	0.00983	0.01006	0.0103	0.01054	0.01078	0.01104	0.01129	0.01156	0.01183	0.0121	0.01239	0.01268	0.01298	0.01328	0.01359	0.01391	0.01424	0.01458	0.01492	0.01528	0.01564	0.01601	0.01639	0.01678	0.01718	0.01759	0.01801	0.01843	0.01887	0.01931	0.01976	0.02022	0.02069	0.02117	0.02165	0.02214	0.02264	0.02314	0.02365
175	0.00755	0.00773	0.00791	0.00809	0.00827	0.00846	0.00865	0.00885	0.00904	0.00925	0.00945	0.00966	0.00988	0.01009	0.01032	0.01055	0.01078	0.01102	0.01127	0.01152	0.01178	0.01205	0.01232	0.0126	0.01289	0.01319	0.01349	0.01381	0.01413	0.01446	0.0148	0.01515	0.01551	0.01588	0.01626	0.01665	0.01705	0.01746	0.01788	0.0183	0.01874	0.01919	0.01964	0.0201	0.02058	0.02105	0.02154	0.02203	0.02253
176	0.00733	0.00749	0.00765	0.00782	0.00798	0.00815	0.00832	0.0085	0.00868	0.00886	0.00904	0.00923	0.00942	0.00962	0.00982	0.01002	0.01023	0.01045	0.01067	0.0109	0.01113	0.01138	0.01162	0.01188	0.01215	0.01242	0.0127	0.01299	0.01329	0.0136	0.01392	0.01425	0.01459	0.01494	0.0153	0.01567	0.01606	0.01645	0.01685	0.01726	0.01769	0.01812	0.01856	0.01902	0.01948	0.01995	0.02043	0.02091	0.0214
177	0.00709	0.00723	0.00738	0.00752	0.00767	0.00782	0.00797	0.00813	0.00828	0.00844	0.0086	0.00877	0.00893	0.00911	0.00928	0.00946	0.00965	0.00984	0.01004	0.01024	0.01045	0.01066	0.01089	0.01112	0.01136	0.01161	0.01187	0.01214	0.01241	0.0127	0.013	0.01331	0.01363	0.01396	0.01431	0.01466	0.01503	0.0154	0.01579	0.01619	0.01661	0.01703	0.01746	0.01791	0.01836	0.01882	0.0193	0.01978	0.02027
178	0.00684	0.00696	0.00709	0.00721	0.00734	0.00747	0.0076	0.00773	0.00787	0.008	0.00814	0.00828	0.00842	0.00857	0.00872	0.00887	0.00903	0.0092	0.00937	0.00955	0.00973	0.00992	0.01012	0.01032	0.01054	0.01076	0.011	0.01124	0.0115	0.01177	0.01204	0.01233	0.01264	0.01295	0.01328	0.01362	0.01397	0.01434	0.01471	0.0151	0.01551	0.01592	0.01635	0.01678	0.01723	0.01769	0.01816	0.01864	0.01913
179	0.00657	0.00668	0.00678	0.00689	0.007	0.00711	0.00722	0.00733	0.00744	0.00755	0.00766	0.00777	0.00789	0.00801	0.00814	0.00826	0.0084	0.00853	0.00868	0.00883	0.00898	0.00914	0.00932	0.0095	0.00969	0.00989	0.0101	0.01032	0.01055	0.0108	0.01106	0.01133	0.01162	0.01191	0.01223	0.01255	0.01289	0.01325	0.01362	0.014	0.01439	0.0148	0.01522	0.01566	0.0161	0.01656	0.01703	0.01751	0.018
180	0.0063	0.00639	0.00647	0.00656	0.00665	0.00674	0.00682	0.00691	0.00699	0.00708	0.00717	0.00726	0.00735	0.00744	0.00754	0.00764	0.00774	0.00785	0.00796	0.00808	0.00821	0.00835	0.00849	0.00865	0.00881	0.00898	0.00917	0.00937	0.00958	0.00981	0.01005	0.0103	0.01057	0.01086	0.01116	0.01147	0.0118	0.01215	0.01251	0.01288	0.01328	0.01368	0.0141	0.01453	0.01498	0.01544	0.01591	0.01639	0.01688
181	0.00602	0.0061	0.00616	0.00623	0.0063	0.00636	0.00643	0.00649	0.00655	0.00661	0.00667	0.00673	0.0068	0.00686	0.00693	0.007	0.00707	0.00715	0.00724	0.00733	0.00743	0.00753	0.00765	0.00777	0.00791	0.00806	0.00822	0.0084	0.00859	0.0088	0.00902	0.00926	0.00951	0.00979	0.01008	0.01038	0.01071	0.01105	0.0114	0.01178	0.01217	0.01257	0.01299	0.01343	0.01388	0.01434	0.01481	0.0153	0.0158
182	0.00576	0.00581	0.00586	0.00591	0.00595	0.006	0.00604	0.00607	0.00611	0.00615	0.00618	0.00621	0.00625	0.00628	0.00632	0.00636	0.0064	0.00645	0.0065	0.00656	0.00663	0.00671	0.00679	0.00689	0.007	0.00712	0.00726	0.00742	0.00759	0.00778	0.00798	0.00821	0.00845	0.00871	0.00899	0.00929	0.00961	0.00995	0.01031	0.01068	0.01107	0.01148	0.01191	0.01235	0.0128	0.01327	0.01376	0.01425	0.01476
183	0.0055	0.00554	0.00557	0.0056	0.00562	0.00564	0.00566	0.00567	0.00568	0.00569	0.0057	0.00571	0.00571	0.00571	0.00572	0.00573	0.00574	0.00575	0.00577	0.0058	0.00583	0.00588	0.00593	0.006	0.00608	0.00618	0.00629	0.00642	0.00657	0.00675	0.00694	0.00715	0.00739	0.00764	0.00792	0.00822	0.00854	0.00888	0.00924	0.00962	0.01002	0.01043	0.01087	0.01132	0.01178	0.01226	0.01275	0.01326	0.01377
184	0.00526	0.00528	0.0053	0.00531	0.00531	0.00531	0.00531	0.0053	0.00528	0.00527	0.00524	0.00522	0.0052	0.00517	0.00514	0.00512	0.00509	0.00507	0.00505	0.00504	0.00504	0.00505	0.00507	0.00511	0.00516	0.00523	0.00532	0.00543	0.00556	0.00572	0.0059	0.0061	0.00633	0.00659	0.00687	0.00717	0.0075	0.00784	0.00821	0.0086	0.00901	0.00944	0.00988	0.01034	0.01082	0.01131	0.01182	0.01233	0.01286
185	0.00505	0.00505	0.00505	0.00504	0.00503	0.00501	0.00498	0.00495	0.00491	0.00487	0.00482	0.00477	0.00472	0.00466	0.0046	0.00454	0.00448	0.00442	0.00436	0.00431	0.00427	0.00424	0.00422	0.00422	0.00424	0.00428	0.00434	0.00443	0.00455	0.00469	0.00487	0.00507	0.0053	0.00557	0.00585	0.00617	0.00651	0.00687	0.00725	0.00766	0.00808	0.00852	0.00898	0.00946	0.00995	0.01045	0.01097	0.0115	0.01204
186	0.00486	0.00485	0.00484	0.00482	0.00479	0.00475	0.0047	0.00465	0.00459	0.00453	0.00445	0.00438	0.00429	0.0042	0.00411	0.00401	0.00391	0.00381	0.00372	0.00362	0.00354	0.00346	0.0034	0.00336	0.00334	0.00334	0.00338	0.00344	0.00355	0.00369	0.00386	0.00407	0.00432	0.0046	0.0049	0.00524	0.00559	0.00598	0.00638	0.00681	0.00725	0.00771	0.00819	0.00868	0.00919	0.0097	0.01024	0.01078	0.01133
187	0.00471	0.00469	0.00466	0.00463	0.00459	0.00453	0.00447	0.0044	0.00433	0.00424	0.00415	0.00405	0.00394	0.00382	0.00369	0.00356	0.00343	0.00329	0.00315	0.003	0.00287	0.00274	0.00262	0.00253	0.00246	0.00242	0.00242	0.00247	0.00257	0.00271	0.0029	0.00314	0.00341	0.00372	0.00405	0.00442	0.0048	0.00521	0.00564	0.00609	0.00655	0.00703	0.00753	0.00803	0.00855	0.00909	0.00963	0.01018	0.01074
188	0.0046	0.00457	0.00453	0.00449	0.00444	0.00437	0.0043	0.00422	0.00413	0.00403	0.00392	0.0038	0.00367	0.00353	0.00338	0.00322	0.00305	0.00288	0.00269	0.00251	0.00232	0.00213	0.00194	0.00178	0.00163	0.00153	0.00149	0.00152	0.00162	0.0018	0.00203	0.00232	0.00264	0.00299	0.00337	0.00377	0.00419	0.00462	0.00508	0.00554	0.00603	0.00652	0.00703	0.00755	0.00808	0.00862	0.00916	0.00972	0.01029
189	0.00452	0.00449	0.00445	0.0044	0.00434	0.00427	0.00419	0.00411	0.00401	0.0039	0.00378	0.00365	0.00351	0.00336	0.00319	0.00302	0.00283	0.00263	0.00242	0.0022	0.00196	0.00172	0.00147	0.00122	0.000966753	0.000741658	0.00059199	0.000600974	0.000780096	0.00106	0.00139	0.00175	0.00213	0.00252	0.00294	0.00337	0.00381	0.00426	0.00473	0.00521	0.0057	0.0062	0.00671	0.00724	0.00777	0.00831	0.00885	0.00941	0.00997
190	0.00448	0.00445	0.00441	0.00436	0.0043	0.00423	0.00415	0.00406	0.00396	0.00385	0.00373	0.0036	0.00346	0.00331	0.00314	0.00296	0.00277	0.00257	0.00236	0.00214	0.0019	0.00165	0.00139	0.00112	0.000846907	0.00057726	0.000360406	0.000363019	0.00060362	0.000924071	0.00128	0.00165	0.00203	0.00244	0.00285	0.00328	0.00372	0.00417	0.00463	0.0051	0.00559	0.00608	0.00659	0.0071	0.00763	0.00816	0.0087	0.00925	0.0098
191	0.00448	0.00445	0.00441	0.00437	0.00431	0.00424	0.00417	0.00409	0.00399	0.00389	0.00378	0.00365	0.00352	0.00338	0.00322	0.00306	0.00289	0.00271	0.00252	0.00232	0.00212	0.00192	0.00172	0.00153	0.00137	0.00124	0.00118	0.00121	0.00132	0.0015	0.00175	0.00204	0.00237	0.00272	0.00309	0.00349	0.0039	0.00432	0.00476	0.00521	0.00568	0.00616	0.00664	0.00714	0.00765	0.00816	0.00869	0.00922	0.00976
192	0.00452	0.00449	0.00446	0.00442	0.00437	0.00431	0.00424	0.00417	0.00409	0.004	0.0039	0.00379	0.00367	0.00355	0.00342	0.00328	0.00313	0.00299	0.00284	0.00268	0.00254	0.00239	0.00226	0.00215	0.00206	0.00201	0.002	0.00203	0.00212	0.00226	0.00245	0.00268	0.00294	0.00324	0.00357	0.00391	0.00428	0.00467	0.00508	0.0055	0.00593	0.00638	0.00685	0.00732	0.0078	0.0083	0.0088	0.00931	0.00983
193	0.00458	0.00456	0.00454	0.0045	0.00446	0.00442	0.00436	0.0043	0.00423	0.00416	0.00408	0.00399	0.00389	0.00379	0.00369	0.00358	0.00347	0.00336	0.00325	0.00314	0.00304	0.00294	0.00286	0.0028	0.00276	0.00275	0.00277	0.00282	0.00291	0.00303	0.00319	0.00339	0.00362	0.00387	0.00416	0.00447	0.0048	0.00515	0.00552	0.00591	0.00631	0.00673	0.00716	0.00761	0.00806	0.00853	0.00901	0.0095	0.01
194	0.00466	0.00466	0.00464	0.00462	0.00459	0.00456	0.00452	0.00447	0.00442	0.00436	0.0043	0.00423	0.00416	0.00409	0.00401	0.00393	0.00385	0.00377	0.0037	0.00363	0.00357	0.00351	0.00347	0.00345	0.00345	0.00346	0.0035	0.00357	0.00366	0.00378	0.00393	0.0041	0.00431	0.00454	0.00479	0.00507	0.00537	0.00569	0.00603	0.00638	0.00676	0.00715	0.00755	0.00797	0.0084	0.00884	0.00929	0.00975	0.01022
195	0.00477	0.00477	0.00477	0.00476	0.00474	0.00472	0.0047	0.00467	0.00463	0.00459	0.00455	0.00451	0.00446	0.00441	0.00436	0.0043	0.00425	0.00421	0.00416	0.00413	0.0041	0.00408	0.00407	0.00407	0.00409	0.00413	0.00418	0.00426	0.00436	0.00448	0.00463	0.00479	0.00498	0.0052	0.00543	0.00568	0.00596	0.00625	0.00657	0.0069	0.00724	0.0076	0.00798	0.00837	0.00877	0.00918	0.00961	0.01004	0.01049
196	0.00489	0.0049	0.00491	0.00491	0.00491	0.0049	0.00489	0.00488	0.00486	0.00484	0.00482	0.00479	0.00476	0.00474	0.00471	0.00468	0.00466	0.00464	0.00462	0.00461	0.00461	0.00461	0.00463	0.00465	0.00469	0.00475	0.00482	0.00491	0.00501	0.00514	0.00528	0.00544	0.00562	0.00582	0.00604	0.00628	0.00654	0.00681	0.0071	0.00741	0.00773	0.00807	0.00842	0.00878	0.00916	0.00955	0.00995	0.01036	0.01078
197	0.00501	0.00503	0.00505	0.00507	0.00508	0.00509	0.00509	0.00509	0.00509	0.00509	0.00508	0.00508	0.00507	0.00506	0.00506	0.00505	0.00505	0.00505	0.00506	0.00507	0.00509	0.00511	0.00515	0.0052	0.00525	0.00532	0.0054	0.0055	0.00561	0.00574	0.00588	0.00604	0.00622	0.00641	0.00662	0.00684	0.00708	0.00734	0.00761	0.0079	0.0082	0.00852	0.00884	0.00919	0.00954	0.0099	0.01028	0.01067	0.01106
198	0.00514	0.00517	0.0052	0.00523	0.00525	0.00527	0.00529	0.00531	0.00532	0.00534	0.00535	0.00536	0.00537	0.00538	0.00539	0.00541	0.00542	0.00544	0.00547	0.0055	0.00554	0.00558	0.00563	0.00569	0.00576	0.00584	0.00593	0.00604	0.00615	0.00628	0.00643	0.00658	0.00676	0.00694	0.00714	0.00736	0.00759	0.00783	0.00809	0.00836	0.00864	0.00894	0.00925	0.00957	0.0099	0.01024	0.01059	0.01096	0.01133
199	0.00527	0.00531	0.00535	0.00539	0.00542	0.00546	0.00549	0.00552	0.00554	0.00557	0.0056	0.00562	0.00565	0.00568	0.00571	0.00574	0.00577	0.00581	0.00585	0.00589	0.00594	0.006	0.00607	0.00614	0.00622	0.00631	0.00641	0.00652	0.00664	0.00677	0.00692	0.00707	0.00724	0.00742	0.00761	0.00782	0.00804	0.00827	0.00851	0.00877	0.00904	0.00932	0.00961	0.00991	0.01022	0.01054	0.01088	0.01122	0.01157
200	0.00539	0.00544	0.00549	0.00554	0.00558	0.00563	0.00567	0.00571	0.00575	0.00579	0.00583	0.00587	0.00591	0.00595	0.00599	0.00604	0.00609	0.00614	0.00619	0.00625	0.00631	0.00638	0.00645	0.00654	0.00662	0.00672	0.00683	0.00694	0.00707	0.0072	0.00734	0.0075	0.00766	0.00784	0.00803	0.00822	0.00843	0.00865	0.00889	0.00913	0.00938	0.00964	0.00992	0.0102	0.0105	0.0108	0.01112	0.01144	0.01177
201	0.0055	0.00557	0.00562	0.00568	0.00574	0.00579	0.00584	0.0059	0.00595	0.006	0.00605	0.0061	0.00615	0.0062	0.00625	0.00631	0.00637	0.00643	0.00649	0.00656	0.00663	0.00671	0.00679	0.00688	0.00698	0.00708	0.00719	0.00731	0.00743	0.00757	0.00771	0.00786	0.00803	0.0082	0.00838	0.00857	0.00877	0.00898	0.0092	0.00943	0.00967	0.00992	0.01018	0.01044	0.01072	0.01101	0.0113	0.01161	0.01192
Fe2O3
x y	1	2	3	4	5	6	7	8	9	10	11	12	13	14	15	16	17	18	19	20	21	22	23	24	25	26	27	28	29	30	31	32	33	34	35	36	37	38	39	40	41	42	43	44	45	46	47	48	49
1	0.000404394	0.000404402	0.000404409	0.000404416	0.000404422	0.000404428	0.000404433	0.000404437	0.000404442	0.000404445	0.000404448	0.000404451	0.000404453	0.000404455	0.000404456	0.000404456	0.000404456	0.000404456	0.000404455	0.000404454	0.000404452	0.000404449	0.000404446	0.000404443	0.000404439	0.000404434	0.000404429	0.000404424	0.000404417	0.000404411	0.000404404	0.000404396	0.000404388	0.00040438	0.000404371	0.000404361	0.000404351	0.00040434	0.000404329	0.000404317	0.000404305	0.000404293	0.000404279	0.000404266	0.000404252	0.000404237	0.000404222	0.000404206	0.00040419
2	0.000524087	0.000524101	0.000524115	0.000524127	0.000524139	0.000524149	0.000524159	0.000524167	0.000524175	0.000524182	0.000524188	0.000524193	0.000524197	0.0005242	0.000524202	0.000524203	0.000524203	0.000524203	0.000524201	0.000524198	0.000524195	0.00052419	0.000524185	0.000524179	0.000524171	0.000524163	0.000524154	0.000524144	0.000524133	0.000524121	0.000524108	0.000524094	0.000524079	0.000524063	0.000524047	0.000524029	0.00052401	0.000523991	0.000523971	0.000523949	0.000523927	0.000523904	0.000523879	0.000523854	0.000523828	0.000523801	0.000523773	0.000523744	0.000523715
3	0.000655444	0.000655452	0.000655459	0.000655466	0.000655473	0.000655478	0.000655483	0.000655487	0.000655491	0.000655494	0.000655496	0.000655497	0.000655498	0.000655498	0.000655498	0.000655497	0.000655495	0.000655492	0.000655489	0.000655485	0.000655481	0.000655476	0.00065547	0.000655463	0.000655456	0.000655448	0.000655439	0.00065543	0.00065542	0.00065541	0.000655398	0.000655386	0.000655374	0.00065536	0.000655346	0.000655332	0.000655316	0.0006553	0.000655284	0.000655266	0.000655248	0.00065523	0.00065521	0.00065519	0.00065517	0.000655148	0.000655126	0.000655104	0.00065508
4	0.000671379	0.000671394	0.000671407	0.000671418	0.000671428	0.000671437	0.000671444	0.000671449	0.000671453	0.000671455	0.000671456	0.000671455	0.000671453	0.000671449	0.000671443	0.000671436	0.000671427	0.000671417	0.000671406	0.000671392	0.000671377	0.000671361	0.000671343	0.000671324	0.000671303	0.00067128	0.000671256	0.00067123	0.000671203	0.000671174	0.000671144	0.000671112	0.000671079	0.000671044	0.000671007	0.000670969	0.00067093	0.000670889	0.000670846	0.000670802	0.000670756	0.000670709	0.00067066	0.000670609	0.000670557	0.000670504	0.000670449	0.000670392	0.000670334
5	0.000748241	0.000748245	0.000748247	0.000748247	0.000748245	0.000748241	0.000748236	0.000748228	0.000748218	0.000748206	0.000748192	0.000748177	0.000748159	0.000748139	0.000748117	0.000748094	0.000748068	0.00074804	0.000748011	0.000747979	0.000747945	0.00074791	0.000747872	0.000747832	0.000747791	0.000747747	0.000747702	0.000747654	0.000747605	0.000747553	0.0007475	0.000747444	0.000747387	0.000747327	0.000747266	0.000747203	0.000747137	0.00074707	0.000747001	0.000746929	0.000746856	0.000746781	0.000746703	0.000746624	0.000746543	0.00074646	0.000746375	0.000746288	0.000746199
6	0.000814773	0.000814764	0.000814753	0.000814739	0.000814723	0.000814705	0.000814684	0.000814661	0.000814636	0.000814608	0.000814578	0.000814546	0.000814511	0.000814474	0.000814434	0.000814393	0.000814348	0.000814302	0.000814253	0.000814201	0.000814148	0.000814092	0.000814034	0.000813973	0.00081391	0.000813844	0.000813777	0.000813706	0.000813634	0.000813559	0.000813482	0.000813403	0.000813321	0.000813236	0.00081315	0.000813061	0.00081297	0.000812876	0.00081278	0.000812682	0.000812581	0.000812478	0.000812373	0.000812266	0.000812156	0.000812043	0.000811929	0.000811812	0.000811693
7	0.00088175	0.000881723	0.000881693	0.000881659	0.000881623	0.000881583	0.00088154	0.000881493	0.000881444	0.000881391	0.000881335	0.000881276	0.000881214	0.000881148	0.000881079	0.000881007	0.000880932	0.000880853	0.000880772	0.000880687	0.000880599	0.000880507	0.000880413	0.000880315	0.000880214	0.00088011	0.000880003	0.000879892	0.000879779	0.000879662	0.000879542	0.000879418	0.000879292	0.000879162	0.000879029	0.000878893	0.000878754	0.000878611	0.000878466	0.000878317	0.000878165	0.00087801	0.000877851	0.00087769	0.000877525	0.000877357	0.000877186	0.000877012	0.000876834
8	0.000968332	0.000968291	0.000968246	0.000968198	0.000968145	0.000968088	0.000968027	0.000967962	0.000967893	0.00096782	0.000967742	0.000967661	0.000967576	0.000967486	0.000967393	0.000967295	0.000967194	0.000967088	0.000966978	0.000966864	0.000966747	0.000966625	0.000966499	0.000966369	0.000966235	0.000966097	0.000965954	0.000965808	0.000965658	0.000965504	0.000965345	0.000965183	0.000965017	0.000964846	0.000964672	0.000964493	0.000964311	0.000964124	0.000963934	0.000963739	0.00096354	0.000963338	0.000963131	0.00096292	0.000962706	0.000962487	0.000962264	0.000962038	0.000961807
9	0.00107	0.00107	0.00107	0.00107	0.00107	0.00107	0.00107	0.00107	0.00107	0.00107	0.00107	0.00107	0.00107	0.00107	0.00107	0.00107	0.00107	0.00107	0.00107	0.00107	0.00107	0.00107	0.00107	0.00107	0.00107	0.00107	0.00107	0.00107	0.00107	0.00107	0.00107	0.00107	0.00107	0.00107	0.00107	0.00107	0.00107	0.00107	0.00107	0.00107	0.00107	0.00107	0.00107	0.00107	0.00107	0.00107	0.00107	0.00107	0.00107
10	0.0012	0.0012	0.0012	0.0012	0.0012	0.0012	0.0012	0.0012	0.0012	0.0012	0.0012	0.0012	0.0012	0.0012	0.0012	0.0012	0.0012	0.0012	0.0012	0.0012	0.0012	0.0012	0.0012	0.0012	0.0012	0.0012	0.0012	0.0012	0.0012	0.0012	0.0012	0.0012	0.0012	0.0012	0.0012	0.0012	0.0012	0.0012	0.0012	0.0012	0.0012	0.0012	0.0012	0.0012	0.0012	0.0012	0.00119	0.00119	0.00119
11	0.00135	0.00135	0.00135	0.00135	0.00135	0.00135	0.00135	0.00135	0.00135	0.00135	0.00135	0.00135	0.00135	0.00135	0.00135	0.00135	0.00135	0.00135	0.00135	0.00135	0.00135	0.00135	0.00135	0.00135	0.00135	0.00135	0.00135	0.00135	0.00135	0.00135	0.00135	0.00135	0.00135	0.00135	0.00135	0.00135	0.00135	0.00135	0.00135	0.00135	0.00135	0.00135	0.00135	0.00135	0.00134	0.00134	0.00134	0.00134	0.00134
12	0.00151	0.00151	0.00151	0.00151	0.00151	0.00151	0.00151	0.00151	0.00151	0.00151	0.00151	0.00151	0.00151	0.00151	0.00151	0.00151	0.00151	0.00151	0.00151	0.00151	0.00151	0.00151	0.00151	0.00151	0.00151	0.00151	0.00151	0.00151	0.00151	0.00151	0.00151	0.00151	0.00151	0.00151	0.00151	0.00151	0.00151	0.00151	0.00151	0.00151	0.00151	0.00151	0.00151	0.00151	0.00151	0.00151	0.00151	0.00151	0.00151
13	0.00168	0.00168	0.00168	0.00168	0.00168	0.00168	0.00168	0.00168	0.00168	0.00168	0.00168	0.00168	0.00168	0.00168	0.00168	0.00168	0.00168	0.00168	0.00168	0.00168	0.00168	0.00168	0.00168	0.00168	0.00168	0.00168	0.00168	0.00168	0.00168	0.00168	0.00168	0.00168	0.00168	0.00168	0.00168	0.00168	0.00168	0.00168	0.00167	0.00167	0.00167	0.00167	0.00167	0.00167	0.00167	0.00167	0.00167	0.00167	0.00167
14	0.00183	0.00183	0.00183	0.00183	0.00184	0.00184	0.00184	0.00184	0.00184	0.00184	0.00184	0.00184	0.00184	0.00184	0.00184	0.00184	0.00184	0.00184	0.00184	0.00184	0.00184	0.00184	0.00184	0.00184	0.00184	0.00184	0.00184	0.00184	0.00184	0.00184	0.00184	0.00184	0.00183	0.00183	0.00183	0.00183	0.00183	0.00183	0.00183	0.00183	0.00183	0.00183	0.00183	0.00183	0.00183	0.00183	0.00183	0.00183	0.00183
15	0.00198	0.00198	0.00198	0.00198	0.00198	0.00198	0.00198	0.00198	0.00198	0.00198	0.00198	0.00198	0.00198	0.00198	0.00198	0.00198	0.00198	0.00198	0.00198	0.00198	0.00198	0.00198	0.00198	0.00198	0.00198	0.00198	0.00198	0.00198	0.00198	0.00198	0.00198	0.00198	0.00198	0.00198	0.00198	0.00198	0.00198	0.00198	0.00198	0.00198	0.00197	0.00197	0.00197	0.00197	0.00197	0.00197	0.00197	0.00197	0.00197
16	0.00211	0.00211	0.00211	0.00211	0.00211	0.00211	0.00211	0.00211	0.00211	0.00211	0.00211	0.00211	0.00211	0.00211	0.00211	0.00211	0.00211	0.00211	0.00211	0.00211	0.00211	0.00211	0.00211	0.00211	0.00211	0.00211	0.0021	0.0021	0.0021	0.0021	0.0021	0.0021	0.0021	0.0021	0.0021	0.0021	0.0021	0.0021	0.0021	0.0021	0.0021	0.0021	0.0021	0.0021	0.0021	0.00209	0.00209	0.00209	0.00209
17	0.00222	0.00222	0.00222	0.00222	0.00222	0.00222	0.00222	0.00222	0.00222	0.00222	0.00222	0.00222	0.00222	0.00222	0.00222	0.00222	0.00222	0.00222	0.00222	0.00222	0.00222	0.00222	0.00222	0.00222	0.00222	0.00222	0.00222	0.00222	0.00222	0.00222	0.00221	0.00221	0.00221	0.00221	0.00221	0.00221	0.00221	0.00221	0.00221	0.00221	0.00221	0.00221	0.0022	0.0022	0.0022	0.0022	0.0022	0.0022	0.0022
18	0.00235	0.00235	0.00235	0.00235	0.00235	0.00235	0.00235	0.00235	0.00235	0.00235	0.00235	0.00235	0.00234	0.00234	0.00234	0.00234	0.00234	0.00234	0.00234	0.00234	0.00234	0.00234	0.00234	0.00234	0.00234	0.00233	0.00233	0.00233	0.00233	0.00233	0.00233	0.00233	0.00233	0.00233	0.00232	0.00232	0.00232	0.00232	0.00232	0.00232	0.00232	0.00232	0.00231	0.00231	0.00231	0.00231	0.00231	0.00231	0.00231
19	0.00251	0.00251	0.00251	0.00251	0.0025	0.0025	0.0025	0.0025	0.0025	0.0025	0.0025	0.0025	0.0025	0.0025	0.0025	0.0025	0.00249	0.00249	0.00249	0.00249	0.00249	0.00249	0.00249	0.00249	0.00248	0.00248	0.00248	0.00248	0.00248	0.00248	0.00248	0.00247	0.00247	0.00247	0.00247	0.00247	0.00247	0.00246	0.00246	0.00246	0.00246	0.00246	0.00245	0.00245	0.00245	0.00245	0.00245	0.00244	0.00244
20	0.00273	0.00273	0.00273	0.00273	0.00273	0.00273	0.00273	0.00273	0.00272	0.00272	0.00272	0.00272	0.00272	0.00272	0.00272	0.00272	0.00271	0.00271	0.00271	0.00271	0.00271	0.00271	0.00271	0.0027	0.0027	0.0027	0.0027	0.0027	0.00269	0.00269	0.00269	0.00269	0.00269	0.00268	0.00268	0.00268	0.00268	0.00268	0.00267	0.00267	0.00267	0.00267	0.00266	0.00266	0.00266	0.00266	0.00265	0.00265	0.00265
21	0.00305	0.00305	0.00305	0.00305	0.00305	0.00305	0.00305	0.00305	0.00305	0.00305	0.00304	0.00304	0.00304	0.00304	0.00304	0.00304	0.00304	0.00303	0.00303	0.00303	0.00303	0.00303	0.00303	0.00302	0.00302	0.00302	0.00302	0.00302	0.00301	0.00301	0.00301	0.00301	0.003	0.003	0.003	0.003	0.00299	0.00299	0.00299	0.00299	0.00298	0.00298	0.00298	0.00298	0.00297	0.00297	0.00297	0.00296	0.00296
22	0.00349	0.00349	0.00349	0.00349	0.00349	0.00349	0.00349	0.00349	0.00349	0.00349	0.00349	0.00349	0.00348	0.00348	0.00348	0.00348	0.00348	0.00348	0.00348	0.00347	0.00347	0.00347	0.00347	0.00347	0.00347	0.00346	0.00346	0.00346	0.00346	0.00346	0.00345	0.00345	0.00345	0.00345	0.00344	0.00344	0.00344	0.00344	0.00343	0.00343	0.00343	0.00343	0.00342	0.00342	0.00342	0.00341	0.00341	0.00341	0.0034
23	0.00405	0.00405	0.00405	0.00405	0.00405	0.00405	0.00405	0.00405	0.00405	0.00405	0.00405	0.00405	0.00405	0.00405	0.00405	0.00405	0.00405	0.00405	0.00405	0.00405	0.00404	0.00404	0.00404	0.00404	0.00404	0.00404	0.00404	0.00403	0.00403	0.00403	0.00403	0.00403	0.00403	0.00402	0.00402	0.00402	0.00402	0.00401	0.00401	0.00401	0.00401	0.004	0.004	0.004	0.00399	0.00399	0.00399	0.00399	0.00398
24	0.00473	0.00473	0.00473	0.00473	0.00473	0.00473	0.00473	0.00473	0.00473	0.00473	0.00474	0.00474	0.00474	0.00474	0.00474	0.00474	0.00474	0.00474	0.00474	0.00474	0.00474	0.00473	0.00473	0.00473	0.00473	0.00473	0.00473	0.00473	0.00473	0.00473	0.00473	0.00472	0.00472	0.00472	0.00472	0.00472	0.00472	0.00471	0.00471	0.00471	0.00471	0.0047	0.0047	0.0047	0.0047	0.00469	0.00469	0.00469	0.00469
25	0.0055	0.0055	0.0055	0.0055	0.00551	0.00551	0.00551	0.00551	0.00551	0.00552	0.00552	0.00552	0.00552	0.00552	0.00552	0.00552	0.00553	0.00553	0.00553	0.00553	0.00553	0.00553	0.00553	0.00553	0.00553	0.00553	0.00553	0.00553	0.00553	0.00553	0.00553	0.00553	0.00553	0.00552	0.00552	0.00552	0.00552	0.00552	0.00552	0.00552	0.00551	0.00551	0.00551	0.00551	0.00551	0.0055	0.0055	0.0055	0.0055
26	0.00635	0.00635	0.00636	0.00636	0.00636	0.00637	0.00637	0.00638	0.00638	0.00638	0.00638	0.00639	0.00639	0.00639	0.0064	0.0064	0.0064	0.0064	0.0064	0.00641	0.00641	0.00641	0.00641	0.00641	0.00641	0.00641	0.00641	0.00641	0.00641	0.00641	0.00641	0.00642	0.00641	0.00641	0.00641	0.00641	0.00641	0.00641	0.00641	0.00641	0.00641	0.00641	0.00641	0.00641	0.0064	0.0064	0.0064	0.0064	0.0064
27	0.00727	0.00727	0.00728	0.00729	0.00729	0.0073	0.0073	0.00731	0.00731	0.00732	0.00732	0.00732	0.00733	0.00733	0.00734	0.00734	0.00734	0.00735	0.00735	0.00735	0.00736	0.00736	0.00736	0.00736	0.00736	0.00737	0.00737	0.00737	0.00737	0.00737	0.00737	0.00737	0.00738	0.00738	0.00738	0.00738	0.00738	0.00738	0.00738	0.00738	0.00738	0.00738	0.00737	0.00737	0.00737	0.00737	0.00737	0.00737	0.00737
28	0.00825	0.00825	0.00826	0.00827	0.00828	0.00828	0.00829	0.0083	0.0083	0.00831	0.00831	0.00832	0.00833	0.00833	0.00834	0.00834	0.00835	0.00835	0.00836	0.00836	0.00836	0.00837	0.00837	0.00837	0.00838	0.00838	0.00838	0.00839	0.00839	0.00839	0.00839	0.0084	0.0084	0.0084	0.0084	0.0084	0.0084	0.0084	0.0084	0.0084	0.0084	0.0084	0.0084	0.0084	0.0084	0.0084	0.0084	0.0084	0.0084
29	0.00928	0.00929	0.00929	0.0093	0.00931	0.00932	0.00933	0.00934	0.00935	0.00936	0.00936	0.00937	0.00938	0.00939	0.00939	0.0094	0.0094	0.00941	0.00942	0.00942	0.00943	0.00943	0.00944	0.00944	0.00945	0.00945	0.00945	0.00946	0.00946	0.00947	0.00947	0.00947	0.00947	0.00948	0.00948	0.00948	0.00948	0.00948	0.00948	0.00948	0.00948	0.00948	0.00948	0.00948	0.00948	0.00948	0.00948	0.00948	0.00948
30	0.01036	0.01037	0.01038	0.01039	0.0104	0.01041	0.01043	0.01044	0.01045	0.01046	0.01047	0.01048	0.01048	0.01049	0.0105	0.01051	0.01052	0.01053	0.01053	0.01054	0.01055	0.01055	0.01056	0.01057	0.01057	0.01058	0.01058	0.01059	0.01059	0.0106	0.0106	0.0106	0.01061	0.01061	0.01061	0.01061	0.01062	0.01062	0.01062	0.01062	0.01062	0.01062	0.01062	0.01062	0.01062	0.01062	0.01062	0.01062	0.01062
31	0.01149	0.01151	0.01152	0.01154	0.01155	0.01156	0.01158	0.01159	0.0116	0.01161	0.01163	0.01164	0.01165	0.01166	0.01167	0.01168	0.01169	0.0117	0.01171	0.01172	0.01173	0.01173	0.01174	0.01175	0.01176	0.01176	0.01177	0.01178	0.01178	0.01179	0.01179	0.0118	0.0118	0.0118	0.01181	0.01181	0.01181	0.01182	0.01182	0.01182	0.01182	0.01183	0.01183	0.01183	0.01183	0.01183	0.01183	0.01183	0.01182
32	0.01269	0.0127	0.01272	0.01274	0.01276	0.01277	0.01279	0.0128	0.01282	0.01283	0.01285	0.01286	0.01287	0.01289	0.0129	0.01291	0.01292	0.01294	0.01295	0.01296	0.01297	0.01298	0.01299	0.013	0.01301	0.01302	0.01302	0.01303	0.01304	0.01305	0.01305	0.01306	0.01306	0.01307	0.01307	0.01308	0.01308	0.01309	0.01309	0.01309	0.01309	0.0131	0.0131	0.0131	0.0131	0.0131	0.0131	0.0131	0.0131
33	0.01394	0.01396	0.01398	0.014	0.01402	0.01404	0.01406	0.01408	0.0141	0.01412	0.01413	0.01415	0.01417	0.01418	0.0142	0.01421	0.01423	0.01424	0.01426	0.01427	0.01428	0.01429	0.01431	0.01432	0.01433	0.01434	0.01435	0.01436	0.01437	0.01438	0.01439	0.01439	0.0144	0.01441	0.01441	0.01442	0.01443	0.01443	0.01444	0.01444	0.01444	0.01445	0.01445	0.01445	0.01445	0.01446	0.01446	0.01446	0.01446
34	0.01525	0.01528	0.0153	0.01533	0.01535	0.01537	0.0154	0.01542	0.01544	0.01546	0.01548	0.0155	0.01552	0.01554	0.01556	0.01558	0.0156	0.01562	0.01563	0.01565	0.01567	0.01568	0.0157	0.01571	0.01572	0.01574	0.01575	0.01576	0.01577	0.01579	0.0158	0.01581	0.01582	0.01582	0.01583	0.01584	0.01585	0.01586	0.01586	0.01587	0.01587	0.01588	0.01588	0.01589	0.01589	0.01589	0.01589	0.0159	0.0159
35	0.01661	0.01664	0.01667	0.0167	0.01673	0.01676	0.01679	0.01681	0.01684	0.01687	0.01689	0.01692	0.01694	0.01696	0.01699	0.01701	0.01703	0.01705	0.01707	0.01709	0.01711	0.01713	0.01715	0.01717	0.01718	0.0172	0.01722	0.01723	0.01725	0.01726	0.01727	0.01729	0.0173	0.01731	0.01732	0.01733	0.01734	0.01735	0.01736	0.01737	0.01738	0.01738	0.01739	0.0174	0.0174	0.01741	0.01741	0.01741	0.01742
36	0.01801	0.01804	0.01808	0.01811	0.01814	0.01818	0.01821	0.01824	0.01827	0.01831	0.01834	0.01837	0.01839	0.01842	0.01845	0.01848	0.0185	0.01853	0.01856	0.01858	0.0186	0.01863	0.01865	0.01867	0.01869	0.01871	0.01873	0.01875	0.01877	0.01879	0.01881	0.01882	0.01884	0.01885	0.01887	0.01888	0.0189	0.01891	0.01892	0.01893	0.01894	0.01895	0.01896	0.01897	0.01898	0.01898	0.01899	0.01899	0.019
37	0.0194	0.01945	0.01949	0.01953	0.01957	0.01961	0.01965	0.01968	0.01972	0.01976	0.01979	0.01983	0.01986	0.0199	0.01993	0.01996	0.02	0.02003	0.02006	0.02009	0.02012	0.02014	0.02017	0.0202	0.02022	0.02025	0.02027	0.0203	0.02032	0.02034	0.02036	0.02038	0.0204	0.02042	0.02044	0.02046	0.02048	0.02049	0.02051	0.02052	0.02054	0.02055	0.02056	0.02057	0.02059	0.0206	0.0206	0.02061	0.02062
38	0.02078	0.02083	0.02087	0.02092	0.02097	0.02101	0.02106	0.0211	0.02115	0.02119	0.02123	0.02127	0.02131	0.02135	0.02139	0.02143	0.02147	0.02151	0.02154	0.02158	0.02161	0.02165	0.02168	0.02171	0.02174	0.02177	0.0218	0.02183	0.02186	0.02189	0.02191	0.02194	0.02196	0.02199	0.02201	0.02203	0.02205	0.02207	0.02209	0.02211	0.02213	0.02215	0.02216	0.02218	0.02219	0.02221	0.02222	0.02223	0.02224
39	0.02209	0.02214	0.0222	0.02225	0.02231	0.02236	0.02241	0.02246	0.02251	0.02256	0.02261	0.02266	0.02271	0.02275	0.0228	0.02284	0.02289	0.02293	0.02297	0.02301	0.02305	0.02309	0.02313	0.02317	0.02321	0.02324	0.02328	0.02331	0.02334	0.02338	0.02341	0.02344	0.02347	0.0235	0.02353	0.02355	0.02358	0.0236	0.02363	0.02365	0.02367	0.02369	0.02372	0.02373	0.02375	0.02377	0.02379	0.0238	0.02382
40	0.02329	0.02336	0.02342	0.02348	0.02354	0.0236	0.02366	0.02372	0.02377	0.02383	0.02389	0.02394	0.02399	0.02405	0.0241	0.02415	0.0242	0.02425	0.0243	0.02434	0.02439	0.02444	0.02448	0.02452	0.02457	0.02461	0.02465	0.02469	0.02473	0.02477	0.0248	0.02484	0.02487	0.02491	0.02494	0.02497	0.025	0.02503	0.02506	0.02509	0.02512	0.02514	0.02517	0.02519	0.02521	0.02524	0.02526	0.02528	0.0253
41	0.02436	0.02443	0.02449	0.02456	0.02463	0.0247	0.02476	0.02483	0.02489	0.02495	0.02501	0.02508	0.02514	0.02519	0.02525	0.02531	0.02537	0.02542	0.02548	0.02553	0.02558	0.02563	0.02568	0.02573	0.02578	0.02583	0.02587	0.02592	0.02596	0.02601	0.02605	0.02609	0.02613	0.02617	0.02621	0.02624	0.02628	0.02631	0.02635	0.02638	0.02641	0.02644	0.02647	0.0265	0.02652	0.02655	0.02658	0.0266	0.02662
42	0.02524	0.02531	0.02539	0.02546	0.02554	0.02561	0.02568	0.02575	0.02582	0.02589	0.02596	0.02602	0.02609	0.02615	0.02622	0.02628	0.02634	0.0264	0.02646	0.02652	0.02658	0.02664	0.02669	0.02675	0.0268	0.02685	0.0269	0.02695	0.027	0.02705	0.0271	0.02714	0.02719	0.02723	0.02727	0.02731	0.02735	0.02739	0.02743	0.02747	0.0275	0.02754	0.02757	0.0276	0.02763	0.02766	0.02769	0.02772	0.02774
43	0.02591	0.02599	0.02607	0.02615	0.02623	0.02631	0.02638	0.02646	0.02653	0.02661	0.02668	0.02675	0.02682	0.02689	0.02696	0.02703	0.02709	0.02716	0.02722	0.02728	0.02735	0.02741	0.02747	0.02753	0.02758	0.02764	0.0277	0.02775	0.0278	0.02785	0.02791	0.02795	0.028	0.02805	0.0281	0.02814	0.02818	0.02823	0.02827	0.02831	0.02835	0.02838	0.02842	0.02846	0.02849	0.02852	0.02855	0.02858	0.02861
44	0.02634	0.02643	0.02651	0.0266	0.02668	0.02676	0.02684	0.02692	0.027	0.02707	0.02715	0.02723	0.0273	0.02737	0.02745	0.02752	0.02759	0.02765	0.02772	0.02779	0.02785	0.02792	0.02798	0.02804	0.0281	0.02816	0.02822	0.02828	0.02833	0.02839	0.02844	0.02849	0.02855	0.0286	0.02864	0.02869	0.02874	0.02878	0.02883	0.02887	0.02891	0.02895	0.02899	0.02902	0.02906	0.02909	0.02913	0.02916	0.02919
45	0.02653	0.02662	0.0267	0.02679	0.02687	0.02696	0.02704	0.02712	0.0272	0.02728	0.02736	0.02744	0.02751	0.02759	0.02766	0.02773	0.02781	0.02788	0.02795	0.02801	0.02808	0.02815	0.02821	0.02827	0.02834	0.0284	0.02846	0.02852	0.02857	0.02863	0.02868	0.02874	0.02879	0.02884	0.02889	0.02894	0.02899	0.02903	0.02908	0.02912	0.02916	0.0292	0.02924	0.02928	0.02932	0.02935	0.02939	0.02942	0.02945
46	0.02646	0.02655	0.02663	0.02672	0.02681	0.02689	0.02697	0.02706	0.02714	0.02722	0.0273	0.02737	0.02745	0.02752	0.0276	0.02767	0.02774	0.02781	0.02788	0.02795	0.02802	0.02809	0.02815	0.02821	0.02828	0.02834	0.0284	0.02845	0.02851	0.02857	0.02862	0.02868	0.02873	0.02878	0.02883	0.02888	0.02892	0.02897	0.02901	0.02905	0.0291	0.02914	0.02917	0.02921	0.02925	0.02928	0.02931	0.02935	0.02938
47	0.02614	0.02623	0.02632	0.0264	0.02649	0.02657	0.02665	0.02673	0.02681	0.02689	0.02697	0.02704	0.02712	0.02719	0.02726	0.02734	0.02741	0.02747	0.02754	0.02761	0.02767	0.02774	0.0278	0.02786	0.02792	0.02798	0.02804	0.0281	0.02815	0.02821	0.02826	0.02831	0.02836	0.02841	0.02845	0.0285	0.02854	0.02859	0.02863	0.02867	0.02871	0.02875	0.02878	0.02882	0.02885	0.02888	0.02891	0.02894	0.02897
48	0.0256	0.02568	0.02577	0.02585	0.02593	0.02601	0.02609	0.02617	0.02624	0.02632	0.02639	0.02646	0.02654	0.02661	0.02667	0.02674	0.02681	0.02687	0.02694	0.027	0.02706	0.02712	0.02718	0.02724	0.0273	0.02735	0.02741	0.02746	0.02751	0.02756	0.02761	0.02765	0.0277	0.02775	0.02779	0.02783	0.02787	0.02791	0.02795	0.02798	0.02802	0.02805	0.02808	0.02811	0.02814	0.02817	0.0282	0.02822	0.02825
49	0.02486	0.02494	0.02502	0.02509	0.02517	0.02524	0.02532	0.02539	0.02546	0.02553	0.0256	0.02567	0.02573	0.0258	0.02586	0.02592	0.02598	0.02604	0.0261	0.02616	0.02622	0.02627	0.02632	0.02638	0.02643	0.02648	0.02652	0.02657	0.02662	0.02666	0.0267	0.02674	0.02678	0.02682	0.02686	0.0269	0.02693	0.02696	0.02699	0.02702	0.02705	0.02708	0.02711	0.02713	0.02716	0.02718	0.0272	0.02722	0.02723
50	0.02395	0.02403	0.0241	0.02417	0.02424	0.0243	0.02437	0.02444	0.0245	0.02456	0.02462	0.02469	0.02474	0.0248	0.02486	0.02491	0.02497	0.02502	0.02507	0.02512	0.02517	0.02522	0.02526	0.02531	0.02535	0.02539	0.02543	0.02547	0.02551	0.02555	0.02558	0.02562	0.02565	0.02568	0.02571	0.02574	0.02577	0.02579	0.02582	0.02584	0.02586	0.02588	0.0259	0.02591	0.02593	0.02594	0.02596	0.02597	0.02598
51	0.02293	0.02299	0.02306	0.02312	0.02318	0.02324	0.0233	0.02335	0.02341	0.02346	0.02352	0.02357	0.02362	0.02367	0.02372	0.02376	0.02381	0.02385	0.0239	0.02394	0.02398	0.02402	0.02405	0.02409	0.02412	0.02416	0.02419	0.02422	0.02425	0.02428	0.0243	0.02433	0.02435	0.02437	0.02439	0.02441	0.02443	0.02445	0.02446	0.02448	0.02449	0.0245	0.02451	0.02452	0.02452	0.02453	0.02453	0.02453	0.02454
52	0.02183	0.02189	0.02194	0.02199	0.02205	0.0221	0.02215	0.02219	0.02224	0.02228	0.02233	0.02237	0.02241	0.02245	0.02249	0.02253	0.02256	0.0226	0.02263	0.02266	0.02269	0.02272	0.02275	0.02277	0.0228	0.02282	0.02284	0.02286	0.02288	0.0229	0.02292	0.02293	0.02294	0.02296	0.02297	0.02298	0.02298	0.02299	0.02299	0.023	0.023	0.023	0.023	0.023	0.023	0.02299	0.02298	0.02298	0.02297
53	0.02071	0.02076	0.0208	0.02084	0.02088	0.02093	0.02096	0.021	0.02104	0.02107	0.02111	0.02114	0.02117	0.0212	0.02123	0.02126	0.02128	0.0213	0.02133	0.02135	0.02137	0.02139	0.0214	0.02142	0.02143	0.02145	0.02146	0.02147	0.02147	0.02148	0.02149	0.02149	0.02149	0.02149	0.02149	0.02149	0.02149	0.02148	0.02148	0.02147	0.02146	0.02145	0.02144	0.02143	0.02141	0.0214	0.02138	0.02136	0.02134
54	0.01961	0.01965	0.01968	0.01971	0.01975	0.01978	0.01981	0.01983	0.01986	0.01988	0.01991	0.01993	0.01995	0.01997	0.01999	0.02	0.02002	0.02003	0.02004	0.02005	0.02006	0.02007	0.02008	0.02008	0.02008	0.02009	0.02009	0.02009	0.02008	0.02008	0.02007	0.02007	0.02006	0.02005	0.02004	0.02002	0.02001	0.02	0.01998	0.01996	0.01994	0.01992	0.0199	0.01987	0.01985	0.01982	0.01979	0.01977	0.01973
55	0.01857	0.0186	0.01862	0.01865	0.01867	0.01869	0.01871	0.01873	0.01875	0.01876	0.01877	0.01879	0.0188	0.01881	0.01881	0.01882	0.01882	0.01883	0.01883	0.01883	0.01883	0.01882	0.01882	0.01881	0.01881	0.0188	0.01879	0.01878	0.01876	0.01875	0.01873	0.01871	0.0187	0.01867	0.01865	0.01863	0.01861	0.01858	0.01855	0.01852	0.01849	0.01846	0.01843	0.01839	0.01836	0.01832	0.01828	0.01824	0.0182
56	0.01764	0.01765	0.01767	0.01768	0.0177	0.01771	0.01772	0.01773	0.01774	0.01774	0.01775	0.01775	0.01775	0.01775	0.01775	0.01774	0.01774	0.01773	0.01772	0.01771	0.0177	0.01769	0.01768	0.01766	0.01764	0.01762	0.0176	0.01758	0.01756	0.01753	0.01751	0.01748	0.01745	0.01742	0.01739	0.01736	0.01732	0.01729	0.01725	0.01721	0.01717	0.01713	0.01709	0.01704	0.017	0.01695	0.0169	0.01685	0.0168
57	0.01683	0.01684	0.01685	0.01685	0.01686	0.01686	0.01686	0.01686	0.01686	0.01686	0.01686	0.01685	0.01684	0.01683	0.01682	0.01681	0.0168	0.01678	0.01676	0.01674	0.01672	0.0167	0.01668	0.01666	0.01663	0.0166	0.01657	0.01654	0.01651	0.01648	0.01644	0.0164	0.01637	0.01633	0.01629	0.01624	0.0162	0.01615	0.01611	0.01606	0.01601	0.01596	0.01591	0.01586	0.0158	0.01575	0.01569	0.01563	0.01557
58	0.01617	0.01618	0.01618	0.01618	0.01617	0.01617	0.01617	0.01616	0.01615	0.01614	0.01613	0.01611	0.0161	0.01608	0.01606	0.01604	0.01602	0.016	0.01597	0.01595	0.01592	0.01589	0.01586	0.01583	0.01579	0.01576	0.01572	0.01568	0.01564	0.0156	0.01555	0.01551	0.01546	0.01542	0.01537	0.01532	0.01526	0.01521	0.01516	0.0151	0.01504	0.01498	0.01492	0.01486	0.0148	0.01474	0.01467	0.01461	0.01454
59	0.01569	0.01568	0.01568	0.01567	0.01567	0.01566	0.01565	0.01563	0.01562	0.0156	0.01558	0.01556	0.01554	0.01552	0.01549	0.01547	0.01544	0.01541	0.01538	0.01534	0.01531	0.01527	0.01523	0.01519	0.01515	0.01511	0.01506	0.01502	0.01497	0.01492	0.01487	0.01482	0.01476	0.01471	0.01465	0.0146	0.01454	0.01447	0.01441	0.01435	0.01428	0.01422	0.01415	0.01408	0.01401	0.01394	0.01387	0.01379	0.01372
60	0.01539	0.01538	0.01537	0.01536	0.01535	0.01534	0.01532	0.0153	0.01528	0.01526	0.01524	0.01521	0.01519	0.01516	0.01513	0.0151	0.01506	0.01503	0.01499	0.01495	0.01491	0.01487	0.01482	0.01478	0.01473	0.01468	0.01463	0.01458	0.01452	0.01447	0.01441	0.01435	0.01429	0.01423	0.01416	0.0141	0.01403	0.01397	0.0139	0.01383	0.01375	0.01368	0.01361	0.01353	0.01345	0.01338	0.0133	0.01321	0.01313
61	0.0153	0.01529	0.01528	0.01526	0.01525	0.01523	0.01521	0.01519	0.01517	0.01514	0.01512	0.01509	0.01506	0.01503	0.01499	0.01495	0.01492	0.01488	0.01483	0.01479	0.01475	0.0147	0.01465	0.0146	0.01455	0.01449	0.01444	0.01438	0.01432	0.01426	0.01419	0.01413	0.01406	0.014	0.01393	0.01386	0.01378	0.01371	0.01363	0.01356	0.01348	0.0134	0.01332	0.01324	0.01315	0.01307	0.01298	0.01289	0.0128
62	0.01542	0.01541	0.0154	0.01539	0.01537	0.01535	0.01533	0.01531	0.01529	0.01526	0.01523	0.0152	0.01517	0.01514	0.0151	0.01506	0.01502	0.01498	0.01494	0.01489	0.01484	0.01479	0.01474	0.01469	0.01463	0.01458	0.01452	0.01445	0.01439	0.01433	0.01426	0.01419	0.01412	0.01405	0.01397	0.0139	0.01382	0.01374	0.01366	0.01358	0.0135	0.01341	0.01332	0.01324	0.01315	0.01306	0.01296	0.01287	0.01277
63	0.01578	0.01577	0.01576	0.01575	0.01574	0.01572	0.0157	0.01568	0.01566	0.01564	0.01561	0.01558	0.01555	0.01552	0.01548	0.01545	0.01541	0.01536	0.01532	0.01528	0.01523	0.01518	0.01513	0.01507	0.01502	0.01496	0.0149	0.01484	0.01477	0.0147	0.01464	0.01457	0.01449	0.01442	0.01434	0.01427	0.01419	0.01411	0.01402	0.01394	0.01385	0.01376	0.01367	0.01358	0.01349	0.01339	0.01329	0.0132	0.0131
64	0.01636	0.01636	0.01636	0.01635	0.01635	0.01634	0.01632	0.01631	0.01629	0.01627	0.01625	0.01623	0.0162	0.01617	0.01614	0.01611	0.01607	0.01604	0.016	0.01596	0.01591	0.01587	0.01582	0.01577	0.01571	0.01566	0.0156	0.01554	0.01548	0.01542	0.01535	0.01528	0.01521	0.01514	0.01507	0.01499	0.01491	0.01483	0.01475	0.01466	0.01458	0.01449	0.0144	0.01431	0.01421	0.01412	0.01402	0.01392	0.01382
65	0.01717	0.01718	0.01718	0.01719	0.01719	0.01719	0.01719	0.01718	0.01717	0.01716	0.01715	0.01713	0.01712	0.0171	0.01708	0.01705	0.01703	0.017	0.01696	0.01693	0.0169	0.01686	0.01682	0.01677	0.01673	0.01668	0.01663	0.01658	0.01652	0.01647	0.01641	0.01634	0.01628	0.01621	0.01615	0.01608	0.016	0.01593	0.01585	0.01577	0.01569	0.01561	0.01552	0.01544	0.01535	0.01526	0.01517	0.01507	0.01497
66	0.01817	0.01819	0.01821	0.01823	0.01824	0.01826	0.01827	0.01827	0.01828	0.01828	0.01828	0.01828	0.01828	0.01827	0.01826	0.01825	0.01824	0.01822	0.0182	0.01818	0.01815	0.01813	0.0181	0.01807	0.01804	0.018	0.01796	0.01792	0.01788	0.01783	0.01778	0.01773	0.01768	0.01763	0.01757	0.01751	0.01745	0.01738	0.01732	0.01725	0.01718	0.0171	0.01703	0.01695	0.01687	0.01679	0.01671	0.01662	0.01653
67	0.01933	0.01937	0.01941	0.01944	0.01947	0.0195	0.01953	0.01955	0.01957	0.01959	0.01961	0.01963	0.01964	0.01965	0.01966	0.01966	0.01966	0.01966	0.01966	0.01966	0.01965	0.01964	0.01963	0.01961	0.01959	0.01957	0.01955	0.01953	0.0195	0.01947	0.01944	0.0194	0.01937	0.01933	0.01928	0.01924	0.01919	0.01914	0.01909	0.01904	0.01898	0.01892	0.01886	0.0188	0.01874	0.01867	0.0186	0.01853	0.01845
68	0.0206	0.02066	0.02072	0.02077	0.02082	0.02087	0.02092	0.02096	0.02101	0.02105	0.02108	0.02112	0.02115	0.02118	0.02121	0.02123	0.02126	0.02127	0.02129	0.02131	0.02132	0.02133	0.02134	0.02134	0.02134	0.02134	0.02134	0.02134	0.02133	0.02132	0.02131	0.02129	0.02127	0.02125	0.02123	0.0212	0.02118	0.02115	0.02111	0.02108	0.02104	0.021	0.02096	0.02091	0.02087	0.02082	0.02077	0.02071	0.02066
69	0.02194	0.02202	0.0221	0.02217	0.02224	0.02232	0.02239	0.02245	0.02252	0.02258	0.02264	0.0227	0.02275	0.0228	0.02285	0.0229	0.02295	0.02299	0.02303	0.02307	0.0231	0.02313	0.02316	0.02319	0.02322	0.02324	0.02326	0.02328	0.02329	0.0233	0.02331	0.02332	0.02332	0.02333	0.02333	0.02332	0.02332	0.02331	0.0233	0.02329	0.02327	0.02325	0.02323	0.02321	0.02318	0.02315	0.02312	0.02309	0.02306
70	0.02327	0.02338	0.02348	0.02358	0.02367	0.02377	0.02386	0.02395	0.02404	0.02413	0.02421	0.02429	0.02437	0.02445	0.02452	0.0246	0.02467	0.02473	0.0248	0.02486	0.02492	0.02498	0.02503	0.02508	0.02513	0.02518	0.02523	0.02527	0.02531	0.02535	0.02538	0.02541	0.02544	0.02547	0.02549	0.02551	0.02553	0.02555	0.02556	0.02557	0.02558	0.02559	0.02559	0.02559	0.02559	0.02559	0.02558	0.02557	0.02556
71	0.02456	0.02468	0.02481	0.02493	0.02505	0.02517	0.02529	0.02541	0.02552	0.02563	0.02574	0.02585	0.02595	0.02606	0.02616	0.02625	0.02635	0.02644	0.02653	0.02662	0.02671	0.02679	0.02687	0.02695	0.02702	0.0271	0.02717	0.02724	0.0273	0.02737	0.02743	0.02748	0.02754	0.02759	0.02764	0.02769	0.02774	0.02778	0.02782	0.02785	0.02789	0.02792	0.02795	0.02798	0.028	0.02802	0.02804	0.02805	0.02807
72	0.02573	0.02588	0.02603	0.02618	0.02633	0.02647	0.02661	0.02676	0.02689	0.02703	0.02716	0.0273	0.02743	0.02755	0.02768	0.0278	0.02793	0.02804	0.02816	0.02828	0.02839	0.0285	0.02861	0.02871	0.02881	0.02891	0.02901	0.02911	0.0292	0.02929	0.02938	0.02946	0.02954	0.02962	0.0297	0.02977	0.02985	0.02991	0.02998	0.03004	0.03011	0.03016	0.03022	0.03027	0.03032	0.03037	0.03041	0.03046	0.0305
73	0.02675	0.02693	0.0271	0.02727	0.02744	0.02761	0.02778	0.02794	0.0281	0.02826	0.02842	0.02858	0.02874	0.02889	0.02904	0.02919	0.02934	0.02948	0.02962	0.02976	0.0299	0.03004	0.03017	0.0303	0.03043	0.03056	0.03068	0.0308	0.03092	0.03104	0.03115	0.03127	0.03137	0.03148	0.03159	0.03169	0.03179	0.03188	0.03197	0.03207	0.03215	0.03224	0.03232	0.0324	0.03248	0.03255	0.03262	0.03269	0.03276
74	0.02758	0.02777	0.02797	0.02816	0.02835	0.02854	0.02873	0.02892	0.0291	0.02929	0.02947	0.02965	0.02983	0.03	0.03018	0.03035	0.03052	0.03069	0.03086	0.03102	0.03119	0.03135	0.03151	0.03166	0.03182	0.03197	0.03212	0.03227	0.03241	0.03255	0.0327	0.03283	0.03297	0.0331	0.03323	0.03336	0.03348	0.03361	0.03373	0.03384	0.03396	0.03407	0.03418	0.03428	0.03439	0.03449	0.03459	0.03468	0.03477
75	0.02816	0.02838	0.02859	0.0288	0.02901	0.02923	0.02943	0.02964	0.02985	0.03005	0.03026	0.03046	0.03066	0.03086	0.03105	0.03125	0.03144	0.03163	0.03182	0.03201	0.0322	0.03238	0.03256	0.03274	0.03292	0.03309	0.03327	0.03344	0.03361	0.03378	0.03394	0.0341	0.03426	0.03442	0.03458	0.03473	0.03488	0.03503	0.03517	0.03531	0.03545	0.03559	0.03573	0.03586	0.03599	0.03611	0.03624	0.03636	0.03648
76	0.02849	0.02872	0.02895	0.02918	0.0294	0.02963	0.02986	0.03008	0.03031	0.03053	0.03075	0.03097	0.03119	0.0314	0.03162	0.03183	0.03205	0.03226	0.03247	0.03268	0.03288	0.03309	0.03329	0.03349	0.03369	0.03389	0.03408	0.03428	0.03447	0.03466	0.03484	0.03503	0.03521	0.03539	0.03557	0.03574	0.03592	0.03609	0.03626	0.03642	0.03659	0.03675	0.03691	0.03706	0.03722	0.03737	0.03752	0.03766	0.0378
77	0.02852	0.02877	0.02901	0.02925	0.02949	0.02973	0.02997	0.03021	0.03045	0.03069	0.03092	0.03116	0.03139	0.03163	0.03186	0.03209	0.03232	0.03254	0.03277	0.03299	0.03322	0.03344	0.03366	0.03388	0.0341	0.03431	0.03453	0.03474	0.03495	0.03516	0.03536	0.03557	0.03577	0.03597	0.03617	0.03637	0.03656	0.03675	0.03694	0.03713	0.03731	0.0375	0.03768	0.03786	0.03803	0.0382	0.03837	0.03854	0.03871
78	0.02827	0.02852	0.02877	0.02902	0.02927	0.02952	0.02977	0.03002	0.03027	0.03052	0.03076	0.03101	0.03125	0.0315	0.03174	0.03198	0.03223	0.03247	0.03271	0.03294	0.03318	0.03342	0.03365	0.03388	0.03412	0.03435	0.03458	0.0348	0.03503	0.03525	0.03548	0.0357	0.03592	0.03613	0.03635	0.03656	0.03678	0.03699	0.03719	0.0374	0.0376	0.03781	0.038	0.0382	0.0384	0.03859	0.03878	0.03897	0.03915
79	0.02772	0.02797	0.02823	0.02848	0.02874	0.02899	0.02925	0.0295	0.02976	0.03001	0.03026	0.03052	0.03077	0.03102	0.03127	0.03152	0.03177	0.03202	0.03227	0.03251	0.03276	0.03301	0.03325	0.03349	0.03374	0.03398	0.03422	0.03446	0.03469	0.03493	0.03517	0.0354	0.03563	0.03586	0.03609	0.03632	0.03655	0.03677	0.03699	0.03722	0.03743	0.03765	0.03787	0.03808	0.03829	0.0385	0.03871	0.03892	0.03912
80	0.02687	0.02713	0.02738	0.02764	0.02789	0.02815	0.02841	0.02866	0.02892	0.02917	0.02943	0.02968	0.02993	0.03019	0.03044	0.0307	0.03095	0.0312	0.03145	0.03171	0.03196	0.03221	0.03246	0.03271	0.03295	0.0332	0.03345	0.0337	0.03394	0.03419	0.03443	0.03467	0.03491	0.03515	0.03539	0.03563	0.03587	0.0361	0.03634	0.03657	0.0368	0.03703	0.03726	0.03749	0.03771	0.03794	0.03816	0.03838	0.0386
81	0.02576	0.026	0.02625	0.0265	0.02676	0.02701	0.02726	0.02751	0.02776	0.02801	0.02826	0.02852	0.02877	0.02902	0.02927	0.02952	0.02977	0.03003	0.03028	0.03053	0.03078	0.03103	0.03128	0.03153	0.03178	0.03203	0.03228	0.03253	0.03278	0.03303	0.03328	0.03352	0.03377	0.03402	0.03426	0.03451	0.03475	0.03499	0.03523	0.03547	0.03571	0.03595	0.03619	0.03643	0.03666	0.0369	0.03713	0.03736	0.03759
82	0.02438	0.02462	0.02486	0.0251	0.02534	0.02558	0.02583	0.02607	0.02631	0.02656	0.0268	0.02704	0.02729	0.02753	0.02778	0.02802	0.02827	0.02852	0.02876	0.02901	0.02926	0.0295	0.02975	0.03	0.03024	0.03049	0.03074	0.03099	0.03123	0.03148	0.03173	0.03198	0.03222	0.03247	0.03272	0.03296	0.03321	0.03346	0.0337	0.03395	0.03419	0.03443	0.03468	0.03492	0.03516	0.0354	0.03565	0.03589	0.03613
83	0.02278	0.02301	0.02323	0.02346	0.02369	0.02391	0.02414	0.02437	0.0246	0.02483	0.02506	0.02529	0.02553	0.02576	0.02599	0.02623	0.02646	0.0267	0.02694	0.02717	0.02741	0.02765	0.02789	0.02813	0.02837	0.02861	0.02885	0.02909	0.02933	0.02957	0.02982	0.03006	0.0303	0.03055	0.03079	0.03104	0.03128	0.03153	0.03177	0.03202	0.03226	0.03251	0.03275	0.033	0.03324	0.03349	0.03374	0.03398	0.03423
84	0.02099	0.0212	0.02141	0.02161	0.02182	0.02203	0.02224	0.02245	0.02266	0.02288	0.02309	0.02331	0.02352	0.02374	0.02396	0.02418	0.0244	0.02462	0.02484	0.02506	0.02529	0.02551	0.02574	0.02596	0.02619	0.02642	0.02665	0.02688	0.02711	0.02735	0.02758	0.02782	0.02805	0.02829	0.02853	0.02877	0.02901	0.02925	0.02949	0.02973	0.02997	0.03022	0.03046	0.03071	0.03095	0.0312	0.03144	0.03169	0.03194
85	0.01906	0.01924	0.01942	0.01961	0.01979	0.01998	0.02017	0.02035	0.02054	0.02074	0.02093	0.02112	0.02132	0.02151	0.02171	0.02191	0.02211	0.02231	0.02251	0.02272	0.02293	0.02313	0.02334	0.02355	0.02377	0.02398	0.02419	0.02441	0.02463	0.02485	0.02507	0.02529	0.02552	0.02575	0.02597	0.0262	0.02643	0.02667	0.0269	0.02714	0.02737	0.02761	0.02785	0.02809	0.02834	0.02858	0.02883	0.02907	0.02932
86	0.01701	0.01717	0.01732	0.01748	0.01764	0.0178	0.01796	0.01812	0.01829	0.01845	0.01862	0.01879	0.01896	0.01913	0.0193	0.01948	0.01965	0.01983	0.02001	0.0202	0.02038	0.02057	0.02076	0.02095	0.02114	0.02133	0.02153	0.02173	0.02193	0.02214	0.02234	0.02255	0.02276	0.02297	0.02319	0.02341	0.02363	0.02385	0.02407	0.0243	0.02453	0.02476	0.02499	0.02523	0.02547	0.02571	0.02595	0.0262	0.02644
87	0.01491	0.01503	0.01516	0.01528	0.01541	0.01554	0.01567	0.01581	0.01594	0.01608	0.01621	0.01635	0.0165	0.01664	0.01678	0.01693	0.01708	0.01723	0.01739	0.01755	0.01771	0.01787	0.01803	0.0182	0.01837	0.01854	0.01872	0.0189	0.01908	0.01926	0.01945	0.01964	0.01984	0.02003	0.02023	0.02044	0.02064	0.02085	0.02107	0.02128	0.0215	0.02173	0.02195	0.02218	0.02241	0.02265	0.02289	0.02313	0.02337
88	0.0128	0.01289	0.01298	0.01307	0.01317	0.01326	0.01336	0.01346	0.01356	0.01366	0.01377	0.01388	0.01399	0.0141	0.01421	0.01433	0.01445	0.01457	0.0147	0.01483	0.01496	0.01509	0.01523	0.01537	0.01552	0.01567	0.01582	0.01597	0.01613	0.0163	0.01647	0.01664	0.01681	0.01699	0.01718	0.01737	0.01756	0.01776	0.01796	0.01816	0.01837	0.01859	0.0188	0.01903	0.01925	0.01948	0.01972	0.01996	0.0202
89	0.01073	0.01079	0.01084	0.0109	0.01095	0.01101	0.01107	0.01114	0.0112	0.01127	0.01134	0.01141	0.01148	0.01156	0.01164	0.01172	0.01181	0.0119	0.01199	0.01209	0.01219	0.0123	0.01241	0.01252	0.01264	0.01276	0.01289	0.01302	0.01316	0.0133	0.01345	0.0136	0.01376	0.01392	0.01409	0.01426	0.01444	0.01463	0.01482	0.01501	0.01521	0.01542	0.01563	0.01585	0.01607	0.0163	0.01654	0.01678	0.01702
90	0.00878	0.00879	0.00881	0.00882	0.00884	0.00886	0.00888	0.0089	0.00893	0.00895	0.00898	0.00901	0.00905	0.00909	0.00913	0.00917	0.00922	0.00928	0.00933	0.0094	0.00947	0.00954	0.00962	0.0097	0.00979	0.00989	0.00999	0.0101	0.01021	0.01033	0.01046	0.01059	0.01074	0.01088	0.01104	0.0112	0.01137	0.01155	0.01173	0.01192	0.01212	0.01232	0.01253	0.01275	0.01298	0.01321	0.01344	0.01369	0.01394
91	0.00701	0.00698	0.00695	0.00693	0.0069	0.00688	0.00685	0.00683	0.00681	0.00679	0.00677	0.00676	0.00675	0.00674	0.00674	0.00674	0.00675	0.00676	0.00678	0.0068	0.00683	0.00687	0.00692	0.00697	0.00703	0.0071	0.00717	0.00726	0.00735	0.00746	0.00757	0.00769	0.00782	0.00796	0.00811	0.00827	0.00843	0.00861	0.00879	0.00899	0.00919	0.0094	0.00962	0.00985	0.01008	0.01032	0.01057	0.01083	0.01109
92	0.00554	0.00547	0.0054	0.00533	0.00525	0.00518	0.00511	0.00503	0.00496	0.00489	0.00482	0.00475	0.00469	0.00463	0.00457	0.00452	0.00447	0.00443	0.0044	0.00437	0.00436	0.00435	0.00436	0.00438	0.0044	0.00445	0.0045	0.00457	0.00465	0.00474	0.00485	0.00497	0.0051	0.00524	0.0054	0.00557	0.00575	0.00595	0.00615	0.00636	0.00659	0.00682	0.00706	0.00731	0.00757	0.00783	0.00811	0.00839	0.00868
93	0.00452	0.00441	0.00431	0.00419	0.00408	0.00396	0.00384	0.00372	0.0036	0.00347	0.00334	0.00321	0.00308	0.00295	0.00282	0.0027	0.00257	0.00246	0.00234	0.00224	0.00215	0.00207	0.00201	0.00198	0.00196	0.00197	0.00201	0.00208	0.00217	0.00229	0.00242	0.00258	0.00276	0.00295	0.00316	0.00338	0.00361	0.00385	0.00409	0.00435	0.00462	0.00489	0.00517	0.00546	0.00575	0.00604	0.00635	0.00666	0.00697
94	0.00409	0.00398	0.00386	0.00374	0.00362	0.00349	0.00336	0.00322	0.00308	0.00293	0.00278	0.00263	0.00247	0.0023	0.00213	0.00196	0.00179	0.00161	0.00142	0.00123	0.00104	0.000851148	0.000660451	0.000478378	0.000328771	0.000282354	0.000386838	0.000569071	0.000780003	0.001	0.00124	0.00148	0.00172	0.00198	0.00223	0.00249	0.00276	0.00303	0.0033	0.00358	0.00387	0.00415	0.00444	0.00474	0.00504	0.00534	0.00565	0.00596	0.00627
95	0.00424	0.00416	0.00406	0.00397	0.00388	0.00378	0.00368	0.00358	0.00347	0.00337	0.00327	0.00316	0.00306	0.00296	0.00286	0.00276	0.00267	0.00258	0.0025	0.00243	0.00237	0.00232	0.00229	0.00227	0.00227	0.00228	0.00232	0.00238	0.00245	0.00255	0.00266	0.00279	0.00293	0.00309	0.00326	0.00344	0.00363	0.00384	0.00405	0.00427	0.0045	0.00474	0.00498	0.00523	0.00549	0.00575	0.00602	0.0063	0.00658
96	0.00475	0.00469	0.00464	0.00459	0.00453	0.00448	0.00443	0.00437	0.00432	0.00427	0.00422	0.00417	0.00413	0.00409	0.00405	0.00401	0.00398	0.00396	0.00394	0.00393	0.00392	0.00392	0.00393	0.00395	0.00398	0.00402	0.00407	0.00412	0.00419	0.00427	0.00436	0.00445	0.00456	0.00468	0.00481	0.00494	0.00509	0.00524	0.00541	0.00558	0.00576	0.00595	0.00614	0.00634	0.00655	0.00677	0.00699	0.00722	0.00746
97	0.00537	0.00535	0.00533	0.00531	0.00529	0.00527	0.00526	0.00524	0.00523	0.00521	0.0052	0.0052	0.00519	0.00519	0.00519	0.00519	0.0052	0.00521	0.00522	0.00524	0.00527	0.0053	0.00533	0.00537	0.00542	0.00547	0.00553	0.00559	0.00567	0.00574	0.00583	0.00592	0.00602	0.00612	0.00623	0.00635	0.00648	0.00661	0.00675	0.0069	0.00705	0.00721	0.00737	0.00754	0.00772	0.0079	0.00809	0.00829	0.00849
98	0.00596	0.00597	0.00597	0.00598	0.00599	0.006	0.00601	0.00602	0.00603	0.00605	0.00606	0.00608	0.0061	0.00612	0.00615	0.00618	0.00621	0.00624	0.00628	0.00632	0.00636	0.00641	0.00646	0.00651	0.00657	0.00663	0.0067	0.00677	0.00685	0.00693	0.00702	0.00711	0.0072	0.0073	0.00741	0.00752	0.00764	0.00776	0.00788	0.00801	0.00815	0.00829	0.00844	0.00859	0.00874	0.0089	0.00907	0.00924	0.00941
99	0.00646	0.00648	0.00651	0.00653	0.00656	0.00659	0.00662	0.00665	0.00668	0.00671	0.00675	0.00678	0.00682	0.00686	0.0069	0.00694	0.00699	0.00704	0.00709	0.00714	0.00719	0.00725	0.00731	0.00738	0.00744	0.00751	0.00759	0.00766	0.00774	0.00782	0.00791	0.008	0.0081	0.00819	0.00829	0.0084	0.00851	0.00862	0.00874	0.00886	0.00898	0.00911	0.00924	0.00938	0.00952	0.00967	0.00981	0.00997	0.01012
100	0.00683	0.00687	0.00691	0.00695	0.00699	0.00703	0.00707	0.00711	0.00715	0.0072	0.00724	0.00729	0.00734	0.00739	0.00744	0.00749	0.00754	0.0076	0.00766	0.00772	0.00778	0.00784	0.00791	0.00797	0.00804	0.00812	0.00819	0.00827	0.00835	0.00843	0.00852	0.00861	0.0087	0.00879	0.00889	0.00899	0.00909	0.00919	0.0093	0.00941	0.00953	0.00965	0.00977	0.00989	0.01002	0.01015	0.01028	0.01042	0.01056
101	0.00707	0.00712	0.00716	0.00721	0.00726	0.00731	0.00735	0.0074	0.00745	0.0075	0.00755	0.00761	0.00766	0.00771	0.00777	0.00782	0.00788	0.00794	0.008	0.00806	0.00813	0.00819	0.00826	0.00832	0.00839	0.00847	0.00854	0.00861	0.00869	0.00877	0.00885	0.00893	0.00902	0.00911	0.0092	0.00929	0.00938	0.00948	0.00958	0.00968	0.00978	0.00989	0.01	0.01011	0.01022	0.01034	0.01046	0.01058	0.01071
102	0.00719	0.00724	0.00729	0.00734	0.00739	0.00744	0.00749	0.00754	0.00759	0.00764	0.0077	0.00775	0.0078	0.00786	0.00791	0.00797	0.00802	0.00808	0.00814	0.0082	0.00826	0.00832	0.00838	0.00845	0.00851	0.00858	0.00865	0.00872	0.00879	0.00886	0.00893	0.00901	0.00909	0.00917	0.00925	0.00933	0.00941	0.0095	0.00959	0.00968	0.00977	0.00986	0.00996	0.01006	0.01016	0.01026	0.01036	0.01047	0.01058
103	0.0072	0.00725	0.00729	0.00734	0.00739	0.00744	0.00749	0.00754	0.00759	0.00764	0.00769	0.00774	0.00779	0.00784	0.00789	0.00794	0.00799	0.00805	0.0081	0.00815	0.00821	0.00826	0.00832	0.00838	0.00843	0.00849	0.00855	0.00861	0.00867	0.00873	0.0088	0.00886	0.00893	0.009	0.00906	0.00913	0.00921	0.00928	0.00935	0.00943	0.00951	0.00959	0.00967	0.00975	0.00984	0.00992	0.01001	0.0101	0.0102
104	0.00711	0.00715	0.0072	0.00724	0.00729	0.00733	0.00738	0.00742	0.00747	0.00751	0.00756	0.0076	0.00764	0.00769	0.00773	0.00778	0.00782	0.00786	0.00791	0.00795	0.008	0.00805	0.00809	0.00814	0.00818	0.00823	0.00828	0.00833	0.00838	0.00843	0.00848	0.00853	0.00858	0.00863	0.00869	0.00874	0.0088	0.00886	0.00891	0.00898	0.00904	0.0091	0.00916	0.00923	0.0093	0.00937	0.00944	0.00951	0.00959
105	0.00694	0.00698	0.00702	0.00706	0.0071	0.00714	0.00718	0.00722	0.00725	0.00729	0.00733	0.00736	0.0074	0.00743	0.00747	0.0075	0.00754	0.00757	0.0076	0.00764	0.00767	0.0077	0.00774	0.00777	0.0078	0.00784	0.00787	0.0079	0.00794	0.00797	0.00801	0.00804	0.00808	0.00812	0.00815	0.00819	0.00823	0.00827	0.00831	0.00835	0.00839	0.00844	0.00848	0.00853	0.00858	0.00863	0.00868	0.00874	0.00879
106	0.00672	0.00676	0.00679	0.00682	0.00686	0.00689	0.00692	0.00695	0.00697	0.007	0.00703	0.00705	0.00708	0.0071	0.00713	0.00715	0.00717	0.00719	0.00721	0.00724	0.00726	0.00727	0.00729	0.00731	0.00733	0.00735	0.00737	0.00738	0.0074	0.00742	0.00743	0.00745	0.00747	0.00749	0.0075	0.00752	0.00754	0.00756	0.00758	0.0076	0.00763	0.00765	0.00767	0.0077	0.00773	0.00775	0.00778	0.00782	0.00785
107	0.00647	0.0065	0.00653	0.00655	0.00658	0.0066	0.00662	0.00664	0.00666	0.00668	0.00669	0.00671	0.00672	0.00673	0.00675	0.00676	0.00677	0.00677	0.00678	0.00679	0.00679	0.0068	0.0068	0.0068	0.00681	0.00681	0.00681	0.00681	0.00681	0.0068	0.0068	0.0068	0.0068	0.00679	0.00679	0.00679	0.00678	0.00678	0.00678	0.00678	0.00678	0.00678	0.00678	0.00678	0.00678	0.00679	0.00679	0.0068	0.00681
108	0.00621	0.00623	0.00625	0.00627	0.00628	0.0063	0.00631	0.00632	0.00633	0.00634	0.00634	0.00635	0.00635	0.00635	0.00635	0.00635	0.00635	0.00634	0.00634	0.00633	0.00632	0.00631	0.0063	0.00629	0.00627	0.00625	0.00624	0.00622	0.0062	0.00618	0.00616	0.00613	0.00611	0.00609	0.00606	0.00604	0.00601	0.00598	0.00596	0.00593	0.0059	0.00588	0.00585	0.00583	0.00581	0.00579	0.00576	0.00575	0.00573
109	0.00595	0.00597	0.00598	0.00599	0.006	0.00601	0.00601	0.00601	0.00601	0.00601	0.00601	0.00601	0.006	0.00599	0.00598	0.00597	0.00595	0.00594	0.00592	0.0059	0.00588	0.00585	0.00583	0.0058	0.00577	0.00574	0.0057	0.00567	0.00563	0.00559	0.00555	0.00551	0.00546	0.00542	0.00537	0.00532	0.00527	0.00522	0.00517	0.00512	0.00507	0.00502	0.00496	0.00491	0.00486	0.00481	0.00476	0.00471	0.00466
110	0.00571	0.00572	0.00573	0.00574	0.00574	0.00574	0.00574	0.00574	0.00573	0.00572	0.00571	0.0057	0.00569	0.00567	0.00565	0.00563	0.00561	0.00558	0.00556	0.00552	0.00549	0.00546	0.00542	0.00538	0.00534	0.00529	0.00524	0.00519	0.00514	0.00509	0.00503	0.00497	0.00491	0.00484	0.00478	0.00471	0.00464	0.00457	0.00449	0.00442	0.00434	0.00426	0.00418	0.0041	0.00402	0.00394	0.00386	0.00377	0.00369
111	0.0055	0.00551	0.00551	0.00551	0.00551	0.00551	0.00551	0.0055	0.00549	0.00548	0.00547	0.00545	0.00543	0.00541	0.00539	0.00536	0.00533	0.0053	0.00527	0.00523	0.00519	0.00515	0.0051	0.00505	0.005	0.00495	0.00489	0.00484	0.00477	0.00471	0.00464	0.00457	0.0045	0.00442	0.00434	0.00426	0.00417	0.00408	0.00399	0.0039	0.0038	0.0037	0.0036	0.00349	0.00339	0.00328	0.00317	0.00305	0.00294
112	0.00532	0.00532	0.00533	0.00533	0.00533	0.00532	0.00532	0.00531	0.0053	0.00529	0.00527	0.00525	0.00523	0.00521	0.00519	0.00516	0.00513	0.0051	0.00506	0.00502	0.00498	0.00494	0.00489	0.00484	0.00479	0.00473	0.00467	0.00461	0.00455	0.00448	0.00441	0.00433	0.00426	0.00418	0.00409	0.004	0.00391	0.00382	0.00372	0.00362	0.00352	0.00341	0.0033	0.00318	0.00307	0.00294	0.00282	0.00269	0.00256
113	0.00516	0.00517	0.00517	0.00517	0.00517	0.00517	0.00517	0.00516	0.00515	0.00514	0.00513	0.00511	0.0051	0.00508	0.00505	0.00503	0.005	0.00497	0.00494	0.0049	0.00486	0.00482	0.00478	0.00473	0.00469	0.00463	0.00458	0.00452	0.00446	0.0044	0.00433	0.00426	0.00419	0.00412	0.00404	0.00396	0.00387	0.00379	0.0037	0.0036	0.00351	0.00341	0.00331	0.0032	0.00309	0.00298	0.00287	0.00276	0.00264
114	0.00503	0.00504	0.00505	0.00505	0.00505	0.00505	0.00505	0.00505	0.00504	0.00504	0.00503	0.00502	0.00501	0.00499	0.00497	0.00495	0.00493	0.00491	0.00488	0.00485	0.00482	0.00479	0.00475	0.00472	0.00467	0.00463	0.00459	0.00454	0.00449	0.00444	0.00438	0.00433	0.00427	0.0042	0.00414	0.00407	0.00401	0.00393	0.00386	0.00379	0.00371	0.00363	0.00355	0.00347	0.00339	0.00331	0.00322	0.00314	0.00305
115	0.00491	0.00492	0.00493	0.00494	0.00495	0.00495	0.00496	0.00496	0.00496	0.00496	0.00496	0.00495	0.00495	0.00494	0.00493	0.00492	0.0049	0.00489	0.00487	0.00485	0.00483	0.0048	0.00478	0.00475	0.00472	0.00469	0.00466	0.00463	0.00459	0.00455	0.00451	0.00447	0.00443	0.00438	0.00434	0.00429	0.00424	0.00419	0.00414	0.00409	0.00403	0.00398	0.00393	0.00387	0.00382	0.00376	0.00371	0.00365	0.0036
116	0.0048	0.00481	0.00483	0.00484	0.00485	0.00486	0.00487	0.00488	0.00489	0.00489	0.00489	0.0049	0.0049	0.0049	0.0049	0.00489	0.00489	0.00488	0.00488	0.00487	0.00486	0.00484	0.00483	0.00482	0.0048	0.00478	0.00476	0.00474	0.00472	0.0047	0.00468	0.00465	0.00463	0.0046	0.00457	0.00454	0.00451	0.00448	0.00445	0.00442	0.00439	0.00436	0.00433	0.0043	0.00427	0.00424	0.00421	0.00418	0.00416
117	0.00468	0.00469	0.00471	0.00473	0.00475	0.00476	0.00478	0.00479	0.00481	0.00482	0.00483	0.00484	0.00485	0.00485	0.00486	0.00487	0.00487	0.00488	0.00488	0.00488	0.00488	0.00488	0.00488	0.00488	0.00487	0.00487	0.00486	0.00486	0.00485	0.00484	0.00484	0.00483	0.00482	0.00481	0.0048	0.00479	0.00477	0.00476	0.00475	0.00474	0.00473	0.00472	0.00471	0.0047	0.00469	0.00468	0.00467	0.00467	0.00466
118	0.00454	0.00456	0.00459	0.00461	0.00463	0.00465	0.00467	0.00469	0.00471	0.00473	0.00474	0.00476	0.00478	0.00479	0.00481	0.00482	0.00483	0.00485	0.00486	0.00487	0.00488	0.00489	0.0049	0.00491	0.00492	0.00493	0.00493	0.00494	0.00495	0.00495	0.00496	0.00497	0.00497	0.00498	0.00498	0.00499	0.00499	0.005	0.005	0.00501	0.00501	0.00502	0.00502	0.00503	0.00504	0.00505	0.00506	0.00507	0.00508
119	0.00438	0.00441	0.00443	0.00446	0.00449	0.00451	0.00453	0.00456	0.00458	0.00461	0.00463	0.00465	0.00468	0.0047	0.00472	0.00474	0.00476	0.00478	0.0048	0.00482	0.00484	0.00486	0.00488	0.0049	0.00492	0.00494	0.00496	0.00498	0.005	0.00502	0.00503	0.00505	0.00507	0.00509	0.00511	0.00513	0.00514	0.00516	0.00518	0.0052	0.00522	0.00524	0.00526	0.00529	0.00531	0.00533	0.00536	0.00538	0.00541
120	0.0042	0.00423	0.00426	0.00428	0.00431	0.00434	0.00437	0.0044	0.00442	0.00445	0.00448	0.00451	0.00454	0.00456	0.00459	0.00462	0.00465	0.00468	0.0047	0.00473	0.00476	0.00479	0.00482	0.00485	0.00487	0.0049	0.00493	0.00496	0.00499	0.00502	0.00505	0.00508	0.00511	0.00514	0.00517	0.0052	0.00523	0.00526	0.00529	0.00532	0.00535	0.00539	0.00542	0.00545	0.00549	0.00552	0.00556	0.0056	0.00564
121	0.00398	0.00401	0.00404	0.00407	0.0041	0.00414	0.00417	0.0042	0.00423	0.00426	0.00429	0.00432	0.00436	0.00439	0.00442	0.00445	0.00449	0.00452	0.00456	0.00459	0.00463	0.00466	0.0047	0.00473	0.00477	0.00481	0.00484	0.00488	0.00492	0.00496	0.005	0.00503	0.00507	0.00511	0.00515	0.0052	0.00524	0.00528	0.00532	0.00536	0.00541	0.00545	0.00549	0.00554	0.00558	0.00563	0.00568	0.00573	0.00577
122	0.00374	0.00377	0.0038	0.00383	0.00386	0.00389	0.00393	0.00396	0.00399	0.00403	0.00406	0.0041	0.00413	0.00417	0.0042	0.00424	0.00428	0.00432	0.00436	0.0044	0.00444	0.00448	0.00452	0.00457	0.00461	0.00465	0.0047	0.00474	0.00479	0.00484	0.00488	0.00493	0.00498	0.00503	0.00508	0.00513	0.00518	0.00523	0.00528	0.00533	0.00538	0.00544	0.00549	0.00555	0.0056	0.00566	0.00571	0.00577	0.00583
123	0.00347	0.0035	0.00352	0.00355	0.00359	0.00362	0.00365	0.00368	0.00372	0.00375	0.00379	0.00383	0.00386	0.0039	0.00394	0.00398	0.00403	0.00407	0.00411	0.00416	0.0042	0.00425	0.0043	0.00435	0.0044	0.00445	0.0045	0.00455	0.0046	0.00466	0.00471	0.00477	0.00482	0.00488	0.00494	0.005	0.00505	0.00511	0.00517	0.00524	0.0053	0.00536	0.00542	0.00549	0.00555	0.00561	0.00568	0.00575	0.00581
124	0.00316	0.00319	0.00322	0.00325	0.00328	0.00331	0.00334	0.00337	0.00341	0.00344	0.00348	0.00352	0.00356	0.0036	0.00364	0.00368	0.00373	0.00377	0.00382	0.00387	0.00392	0.00397	0.00403	0.00408	0.00413	0.00419	0.00425	0.00431	0.00437	0.00443	0.00449	0.00455	0.00462	0.00468	0.00475	0.00481	0.00488	0.00495	0.00502	0.00508	0.00515	0.00523	0.0053	0.00537	0.00544	0.00551	0.00559	0.00566	0.00573
125	0.00283	0.00286	0.00288	0.00291	0.00293	0.00296	0.00299	0.00303	0.00306	0.0031	0.00313	0.00317	0.00321	0.00326	0.0033	0.00335	0.00339	0.00344	0.00349	0.00355	0.0036	0.00366	0.00371	0.00377	0.00383	0.0039	0.00396	0.00403	0.00409	0.00416	0.00423	0.0043	0.00437	0.00444	0.00451	0.00459	0.00466	0.00474	0.00481	0.00489	0.00497	0.00505	0.00513	0.00521	0.00529	0.00537	0.00545	0.00553	0.00561
126	0.00248	0.0025	0.00252	0.00254	0.00257	0.00259	0.00262	0.00265	0.00269	0.00272	0.00276	0.0028	0.00284	0.00288	0.00293	0.00298	0.00303	0.00308	0.00314	0.00319	0.00325	0.00331	0.00337	0.00344	0.00351	0.00357	0.00364	0.00372	0.00379	0.00386	0.00394	0.00402	0.00409	0.00417	0.00425	0.00434	0.00442	0.0045	0.00459	0.00467	0.00476	0.00484	0.00493	0.00502	0.00511	0.00519	0.00528	0.00537	0.00546
127	0.00211	0.00212	0.00214	0.00216	0.00218	0.0022	0.00223	0.00226	0.00229	0.00232	0.00236	0.0024	0.00244	0.00249	0.00254	0.00259	0.00264	0.0027	0.00276	0.00282	0.00288	0.00295	0.00302	0.00309	0.00316	0.00324	0.00331	0.00339	0.00347	0.00355	0.00364	0.00372	0.00381	0.0039	0.00398	0.00407	0.00416	0.00425	0.00435	0.00444	0.00453	0.00463	0.00472	0.00482	0.00491	0.00501	0.0051	0.0052	0.00529
128	0.00173	0.00173	0.00174	0.00176	0.00177	0.00179	0.00181	0.00184	0.00187	0.0019	0.00194	0.00198	0.00203	0.00208	0.00213	0.00218	0.00224	0.00231	0.00237	0.00244	0.00251	0.00258	0.00266	0.00274	0.00282	0.0029	0.00298	0.00307	0.00316	0.00325	0.00334	0.00343	0.00353	0.00362	0.00372	0.00382	0.00391	0.00401	0.00411	0.00421	0.00431	0.00441	0.00452	0.00462	0.00472	0.00482	0.00492	0.00503	0.00513
129	0.00134	0.00133	0.00133	0.00134	0.00135	0.00137	0.00139	0.00141	0.00144	0.00148	0.00152	0.00156	0.00161	0.00167	0.00172	0.00179	0.00185	0.00192	0.002	0.00207	0.00215	0.00223	0.00232	0.00241	0.0025	0.00259	0.00268	0.00278	0.00287	0.00297	0.00307	0.00317	0.00327	0.00338	0.00348	0.00358	0.00369	0.00379	0.0039	0.00401	0.00411	0.00422	0.00433	0.00444	0.00454	0.00465	0.00476	0.00487	0.00497
130	0.000947892	0.000932147	0.000922077	0.000918367	0.000921588	0.000932159	0.000950312	0.000976086	0.00101	0.00105	0.0011	0.00115	0.00121	0.00127	0.00134	0.00142	0.0015	0.00158	0.00166	0.00175	0.00184	0.00193	0.00203	0.00213	0.00222	0.00232	0.00243	0.00253	0.00264	0.00274	0.00285	0.00296	0.00306	0.00317	0.00328	0.00339	0.00351	0.00362	0.00373	0.00384	0.00395	0.00407	0.00418	0.00429	0.0044	0.00451	0.00462	0.00474	0.00485
131	0.000586629	0.000548124	0.00051749	0.000497134	0.00048931	0.000495563	0.000516289	0.000550697	0.000597193	0.000653892	0.000718998	0.000790983	0.000868624	0.000950963	0.00104	0.00113	0.00122	0.00131	0.00141	0.00151	0.00161	0.00172	0.00182	0.00193	0.00203	0.00214	0.00225	0.00236	0.00247	0.00258	0.0027	0.00281	0.00292	0.00304	0.00315	0.00327	0.00338	0.0035	0.00361	0.00373	0.00384	0.00396	0.00407	0.00419	0.0043	0.00441	0.00453	0.00464	0.00475
132	0.000361819	0.000285788	0.000208691	0.000132284	6.68816e-05	7.36683e-05	0.000145972	0.000230331	0.000318725	0.000409654	0.000502626	0.000597412	0.000693875	0.000791915	0.000891449	0.000992404	0.00109	0.0012	0.0013	0.00141	0.00152	0.00162	0.00173	0.00184	0.00195	0.00207	0.00218	0.00229	0.0024	0.00252	0.00263	0.00275	0.00286	0.00298	0.00309	0.00321	0.00332	0.00344	0.00356	0.00367	0.00379	0.0039	0.00402	0.00413	0.00425	0.00436	0.00447	0.00458	0.0047
133	0.000504342	0.000456193	0.000415911	0.000387201	0.00037402	0.000379244	0.000403323	0.000444238	0.000498769	0.000563767	0.000636716	0.000715777	0.000799652	0.000887418	0.000978414	0.00107	0.00117	0.00127	0.00137	0.00147	0.00157	0.00168	0.00178	0.00189	0.002	0.00211	0.00221	0.00232	0.00244	0.00255	0.00266	0.00277	0.00288	0.003	0.00311	0.00322	0.00334	0.00345	0.00356	0.00368	0.00379	0.0039	0.00401	0.00413	0.00424	0.00435	0.00446	0.00457	0.00468
134	0.000835925	0.000814584	0.000799607	0.000791942	0.000792387	0.000801504	0.000819559	0.000846509	0.000882038	0.000925621	0.000976606	0.00103	0.0011	0.00117	0.00124	0.00132	0.0014	0.00149	0.00157	0.00166	0.00176	0.00185	0.00195	0.00205	0.00215	0.00225	0.00235	0.00245	0.00256	0.00266	0.00277	0.00287	0.00298	0.00309	0.0032	0.0033	0.00341	0.00352	0.00363	0.00374	0.00384	0.00395	0.00406	0.00416	0.00427	0.00438	0.00448	0.00459	0.00469
135	0.0012	0.00119	0.00119	0.00119	0.0012	0.00121	0.00123	0.00126	0.00129	0.00132	0.00136	0.00141	0.00146	0.00152	0.00158	0.00165	0.00172	0.00179	0.00186	0.00194	0.00202	0.00211	0.00219	0.00228	0.00237	0.00246	0.00256	0.00265	0.00275	0.00284	0.00294	0.00304	0.00314	0.00324	0.00334	0.00344	0.00354	0.00364	0.00374	0.00384	0.00394	0.00404	0.00414	0.00424	0.00434	0.00444	0.00453	0.00463	0.00473
136	0.00156	0.00157	0.00157	0.00158	0.00159	0.00161	0.00163	0.00166	0.00169	0.00172	0.00176	0.0018	0.00184	0.00189	0.00195	0.002	0.00206	0.00213	0.00219	0.00226	0.00233	0.00241	0.00248	0.00256	0.00264	0.00272	0.00281	0.00289	0.00298	0.00306	0.00315	0.00324	0.00333	0.00342	0.00351	0.0036	0.00369	0.00378	0.00388	0.00397	0.00406	0.00415	0.00424	0.00433	0.00442	0.00451	0.0046	0.00469	0.00478
137	0.00192	0.00193	0.00194	0.00195	0.00197	0.00199	0.00201	0.00204	0.00207	0.0021	0.00214	0.00218	0.00222	0.00227	0.00231	0.00236	0.00242	0.00247	0.00253	0.00259	0.00266	0.00272	0.00279	0.00286	0.00293	0.003	0.00308	0.00315	0.00323	0.00331	0.00338	0.00346	0.00354	0.00362	0.0037	0.00378	0.00387	0.00395	0.00403	0.00411	0.00419	0.00427	0.00435	0.00443	0.00452	0.0046	0.00468	0.00476	0.00484
138	0.00226	0.00227	0.00229	0.00231	0.00233	0.00235	0.00238	0.00241	0.00244	0.00247	0.0025	0.00254	0.00258	0.00262	0.00267	0.00272	0.00276	0.00282	0.00287	0.00292	0.00298	0.00304	0.0031	0.00316	0.00322	0.00329	0.00335	0.00342	0.00348	0.00355	0.00362	0.00369	0.00376	0.00383	0.0039	0.00397	0.00404	0.00411	0.00418	0.00425	0.00432	0.00439	0.00447	0.00454	0.00461	0.00467	0.00474	0.00481	0.00488
139	0.00258	0.0026	0.00262	0.00265	0.00267	0.0027	0.00272	0.00275	0.00278	0.00282	0.00285	0.00289	0.00293	0.00297	0.00301	0.00305	0.0031	0.00314	0.00319	0.00324	0.00329	0.00334	0.00339	0.00345	0.0035	0.00356	0.00362	0.00367	0.00373	0.00379	0.00385	0.00391	0.00397	0.00403	0.00409	0.00415	0.00421	0.00427	0.00433	0.00439	0.00445	0.00451	0.00456	0.00462	0.00468	0.00474	0.0048	0.00485	0.00491
140	0.00289	0.00292	0.00294	0.00297	0.00299	0.00302	0.00305	0.00308	0.00311	0.00314	0.00318	0.00321	0.00325	0.00329	0.00333	0.00337	0.00341	0.00345	0.00349	0.00354	0.00358	0.00363	0.00367	0.00372	0.00377	0.00382	0.00386	0.00391	0.00396	0.00401	0.00406	0.00411	0.00416	0.00421	0.00426	0.00431	0.00436	0.00441	0.00446	0.0045	0.00455	0.0046	0.00465	0.00469	0.00474	0.00478	0.00483	0.00487	0.00491
141	0.00319	0.00321	0.00324	0.00327	0.0033	0.00333	0.00336	0.00339	0.00342	0.00345	0.00348	0.00352	0.00355	0.00359	0.00362	0.00366	0.0037	0.00374	0.00377	0.00381	0.00385	0.00389	0.00393	0.00397	0.00401	0.00405	0.0041	0.00414	0.00418	0.00422	0.00426	0.0043	0.00434	0.00438	0.00441	0.00445	0.00449	0.00453	0.00456	0.0046	0.00463	0.00467	0.0047	0.00474	0.00477	0.0048	0.00483	0.00486	0.00489
142	0.00346	0.00349	0.00352	0.00355	0.00358	0.00361	0.00364	0.00367	0.00371	0.00374	0.00377	0.0038	0.00384	0.00387	0.0039	0.00394	0.00397	0.004	0.00404	0.00407	0.00411	0.00414	0.00417	0.00421	0.00424	0.00427	0.00431	0.00434	0.00437	0.0044	0.00443	0.00446	0.00449	0.00452	0.00455	0.00457	0.0046	0.00462	0.00465	0.00467	0.00469	0.00471	0.00473	0.00475	0.00477	0.00479	0.00481	0.00482	0.00484
143	0.00372	0.00375	0.00379	0.00382	0.00385	0.00388	0.00391	0.00394	0.00397	0.00401	0.00404	0.00407	0.0041	0.00413	0.00416	0.00419	0.00422	0.00425	0.00428	0.00431	0.00434	0.00437	0.00439	0.00442	0.00445	0.00447	0.0045	0.00452	0.00454	0.00456	0.00459	0.00461	0.00462	0.00464	0.00466	0.00467	0.00469	0.0047	0.00471	0.00472	0.00473	0.00474	0.00474	0.00475	0.00475	0.00475	0.00476	0.00476	0.00476
144	0.00397	0.004	0.00404	0.00407	0.0041	0.00413	0.00416	0.0042	0.00423	0.00426	0.00429	0.00432	0.00435	0.00437	0.0044	0.00443	0.00446	0.00448	0.00451	0.00453	0.00455	0.00458	0.0046	0.00462	0.00464	0.00465	0.00467	0.00469	0.0047	0.00471	0.00472	0.00473	0.00474	0.00475	0.00475	0.00476	0.00476	0.00476	0.00476	0.00475	0.00475	0.00474	0.00473	0.00472	0.00471	0.0047	0.00468	0.00467	0.00465
145	0.0042	0.00424	0.00427	0.00431	0.00434	0.00437	0.0044	0.00443	0.00447	0.00449	0.00452	0.00455	0.00458	0.0046	0.00463	0.00465	0.00468	0.0047	0.00472	0.00474	0.00476	0.00477	0.00479	0.0048	0.00481	0.00482	0.00483	0.00484	0.00485	0.00485	0.00485	0.00485	0.00485	0.00484	0.00484	0.00483	0.00482	0.00481	0.00479	0.00477	0.00475	0.00473	0.00471	0.00469	0.00466	0.00463	0.0046	0.00457	0.00453
146	0.00442	0.00446	0.0045	0.00453	0.00456	0.0046	0.00463	0.00466	0.00469	0.00472	0.00475	0.00477	0.0048	0.00482	0.00485	0.00487	0.00489	0.0049	0.00492	0.00494	0.00495	0.00496	0.00497	0.00498	0.00498	0.00499	0.00499	0.00499	0.00498	0.00498	0.00497	0.00496	0.00495	0.00493	0.00492	0.0049	0.00487	0.00485	0.00482	0.00479	0.00476	0.00472	0.00469	0.00465	0.0046	0.00456	0.00451	0.00446	0.00441
147	0.00463	0.00467	0.00471	0.00475	0.00478	0.00481	0.00485	0.00488	0.00491	0.00494	0.00496	0.00499	0.00501	0.00503	0.00505	0.00507	0.00509	0.0051	0.00511	0.00513	0.00513	0.00514	0.00514	0.00515	0.00515	0.00514	0.00514	0.00513	0.00512	0.00511	0.00509	0.00507	0.00505	0.00503	0.005	0.00497	0.00494	0.0049	0.00486	0.00482	0.00477	0.00472	0.00467	0.00462	0.00456	0.0045	0.00444	0.00437	0.0043
148	0.00484	0.00488	0.00491	0.00495	0.00499	0.00502	0.00505	0.00509	0.00511	0.00514	0.00517	0.00519	0.00522	0.00524	0.00525	0.00527	0.00528	0.0053	0.00531	0.00531	0.00532	0.00532	0.00532	0.00532	0.00531	0.0053	0.00529	0.00528	0.00526	0.00524	0.00522	0.00519	0.00516	0.00513	0.00509	0.00505	0.00501	0.00497	0.00492	0.00486	0.00481	0.00475	0.00468	0.00461	0.00454	0.00447	0.00439	0.00431	0.00423
149	0.00503	0.00507	0.00511	0.00515	0.00519	0.00522	0.00526	0.00529	0.00532	0.00534	0.00537	0.00539	0.00542	0.00543	0.00545	0.00547	0.00548	0.00549	0.0055	0.0055	0.0055	0.0055	0.0055	0.00549	0.00548	0.00547	0.00545	0.00543	0.00541	0.00539	0.00536	0.00532	0.00529	0.00525	0.00521	0.00516	0.00511	0.00505	0.005	0.00493	0.00487	0.0048	0.00473	0.00465	0.00457	0.00448	0.00439	0.0043	0.0042
150	0.00521	0.00526	0.0053	0.00534	0.00538	0.00542	0.00545	0.00548	0.00551	0.00554	0.00557	0.00559	0.00561	0.00563	0.00565	0.00566	0.00567	0.00568	0.00569	0.00569	0.00569	0.00569	0.00568	0.00567	0.00566	0.00564	0.00562	0.0056	0.00558	0.00555	0.00551	0.00548	0.00543	0.00539	0.00534	0.00529	0.00523	0.00517	0.00511	0.00504	0.00497	0.00489	0.00481	0.00473	0.00464	0.00455	0.00445	0.00435	0.00424
151	0.00539	0.00544	0.00548	0.00553	0.00557	0.0056	0.00564	0.00567	0.0057	0.00573	0.00576	0.00579	0.00581	0.00583	0.00584	0.00586	0.00587	0.00588	0.00588	0.00588	0.00588	0.00588	0.00587	0.00586	0.00585	0.00583	0.00581	0.00578	0.00575	0.00572	0.00569	0.00565	0.0056	0.00556	0.00551	0.00545	0.00539	0.00533	0.00526	0.00519	0.00511	0.00503	0.00495	0.00486	0.00477	0.00467	0.00457	0.00447	0.00436
152	0.00557	0.00561	0.00566	0.0057	0.00575	0.00579	0.00582	0.00586	0.00589	0.00592	0.00595	0.00598	0.006	0.00602	0.00604	0.00605	0.00606	0.00607	0.00608	0.00608	0.00608	0.00608	0.00607	0.00606	0.00604	0.00603	0.006	0.00598	0.00595	0.00592	0.00588	0.00584	0.0058	0.00575	0.0057	0.00564	0.00558	0.00552	0.00545	0.00538	0.0053	0.00522	0.00514	0.00505	0.00496	0.00486	0.00476	0.00466	0.00455
153	0.00573	0.00578	0.00583	0.00588	0.00592	0.00596	0.006	0.00604	0.00608	0.00611	0.00614	0.00617	0.00619	0.00621	0.00623	0.00625	0.00626	0.00627	0.00628	0.00628	0.00628	0.00628	0.00627	0.00626	0.00625	0.00623	0.00621	0.00619	0.00616	0.00613	0.0061	0.00606	0.00601	0.00597	0.00592	0.00586	0.0058	0.00574	0.00568	0.00561	0.00553	0.00546	0.00537	0.00529	0.0052	0.00511	0.00501	0.00491	0.00481
154	0.00589	0.00594	0.00599	0.00604	0.00609	0.00614	0.00618	0.00622	0.00626	0.00629	0.00632	0.00635	0.00638	0.00641	0.00643	0.00645	0.00646	0.00647	0.00648	0.00649	0.00649	0.00649	0.00649	0.00648	0.00647	0.00645	0.00643	0.00641	0.00639	0.00636	0.00633	0.00629	0.00625	0.00621	0.00616	0.00611	0.00605	0.006	0.00593	0.00587	0.0058	0.00573	0.00565	0.00557	0.00549	0.0054	0.00532	0.00522	0.00513
155	0.00604	0.00609	0.00615	0.0062	0.00625	0.0063	0.00635	0.00639	0.00643	0.00647	0.0065	0.00654	0.00657	0.00659	0.00662	0.00664	0.00666	0.00667	0.00668	0.00669	0.0067	0.0067	0.0067	0.00669	0.00669	0.00668	0.00666	0.00664	0.00662	0.0066	0.00657	0.00654	0.0065	0.00646	0.00642	0.00637	0.00632	0.00627	0.00621	0.00615	0.00609	0.00603	0.00596	0.00589	0.00581	0.00574	0.00566	0.00557	0.00549
156	0.00618	0.00624	0.00629	0.00635	0.0064	0.00646	0.0065	0.00655	0.00659	0.00664	0.00668	0.00671	0.00674	0.00677	0.0068	0.00683	0.00685	0.00687	0.00688	0.00689	0.0069	0.00691	0.00691	0.00691	0.00691	0.0069	0.00689	0.00688	0.00686	0.00684	0.00682	0.00679	0.00676	0.00672	0.00669	0.00665	0.0066	0.00656	0.00651	0.00646	0.0064	0.00634	0.00628	0.00622	0.00616	0.00609	0.00602	0.00595	0.00588
157	0.00631	0.00637	0.00643	0.00649	0.00655	0.0066	0.00665	0.0067	0.00675	0.0068	0.00684	0.00688	0.00691	0.00695	0.00698	0.00701	0.00703	0.00706	0.00708	0.00709	0.0071	0.00711	0.00712	0.00713	0.00713	0.00712	0.00712	0.00711	0.0071	0.00708	0.00706	0.00704	0.00702	0.00699	0.00696	0.00693	0.00689	0.00685	0.00681	0.00677	0.00672	0.00667	0.00662	0.00657	0.00651	0.00645	0.00639	0.00633	0.00627
158	0.00643	0.00649	0.00656	0.00662	0.00668	0.00674	0.00679	0.00685	0.0069	0.00695	0.00699	0.00703	0.00707	0.00711	0.00715	0.00718	0.00721	0.00724	0.00726	0.00728	0.0073	0.00731	0.00732	0.00733	0.00734	0.00734	0.00734	0.00734	0.00733	0.00732	0.00731	0.00729	0.00727	0.00725	0.00723	0.0072	0.00717	0.00714	0.00711	0.00707	0.00703	0.00699	0.00695	0.00691	0.00686	0.00681	0.00676	0.00671	0.00666
159	0.00653	0.0066	0.00667	0.00674	0.0068	0.00686	0.00692	0.00698	0.00703	0.00708	0.00713	0.00718	0.00722	0.00726	0.0073	0.00734	0.00737	0.0074	0.00743	0.00745	0.00748	0.0075	0.00751	0.00752	0.00754	0.00754	0.00755	0.00755	0.00755	0.00754	0.00754	0.00753	0.00752	0.0075	0.00749	0.00747	0.00745	0.00742	0.00739	0.00737	0.00734	0.0073	0.00727	0.00723	0.0072	0.00716	0.00712	0.00708	0.00704
160	0.00663	0.0067	0.00677	0.00684	0.0069	0.00697	0.00703	0.00709	0.00715	0.0072	0.00726	0.00731	0.00735	0.0074	0.00744	0.00748	0.00752	0.00755	0.00758	0.00761	0.00764	0.00766	0.00768	0.0077	0.00772	0.00773	0.00774	0.00775	0.00775	0.00775	0.00775	0.00775	0.00774	0.00774	0.00773	0.00771	0.0077	0.00768	0.00766	0.00764	0.00762	0.00759	0.00757	0.00754	0.00751	0.00748	0.00745	0.00742	0.00739
161	0.0067	0.00678	0.00685	0.00693	0.00699	0.00706	0.00713	0.00719	0.00725	0.00731	0.00736	0.00742	0.00747	0.00752	0.00756	0.00761	0.00765	0.00769	0.00772	0.00775	0.00778	0.00781	0.00784	0.00786	0.00788	0.0079	0.00791	0.00792	0.00793	0.00794	0.00795	0.00795	0.00795	0.00795	0.00794	0.00793	0.00793	0.00792	0.0079	0.00789	0.00787	0.00786	0.00784	0.00782	0.0078	0.00777	0.00775	0.00773	0.0077
162	0.00677	0.00685	0.00692	0.007	0.00707	0.00714	0.00721	0.00727	0.00733	0.0074	0.00745	0.00751	0.00756	0.00762	0.00767	0.00771	0.00776	0.0078	0.00784	0.00787	0.00791	0.00794	0.00797	0.00799	0.00802	0.00804	0.00806	0.00808	0.00809	0.0081	0.00811	0.00812	0.00812	0.00813	0.00813	0.00813	0.00812	0.00812	0.00811	0.00811	0.0081	0.00808	0.00807	0.00806	0.00804	0.00803	0.00801	0.00799	0.00798
163	0.00682	0.0069	0.00697	0.00705	0.00712	0.0072	0.00727	0.00733	0.0074	0.00746	0.00752	0.00758	0.00764	0.00769	0.00775	0.0078	0.00784	0.00789	0.00793	0.00797	0.00801	0.00804	0.00807	0.0081	0.00813	0.00816	0.00818	0.0082	0.00822	0.00823	0.00825	0.00826	0.00827	0.00828	0.00828	0.00829	0.00829	0.00829	0.00829	0.00829	0.00828	0.00828	0.00827	0.00826	0.00825	0.00824	0.00823	0.00822	0.0082
164	0.00685	0.00693	0.00701	0.00709	0.00716	0.00724	0.00731	0.00738	0.00745	0.00751	0.00757	0.00763	0.00769	0.00775	0.0078	0.00786	0.0079	0.00795	0.008	0.00804	0.00808	0.00812	0.00815	0.00818	0.00822	0.00824	0.00827	0.00829	0.00832	0.00833	0.00835	0.00837	0.00838	0.00839	0.0084	0.00841	0.00842	0.00842	0.00842	0.00843	0.00843	0.00842	0.00842	0.00842	0.00841	0.00841	0.0084	0.00839	0.00839
165	0.00686	0.00695	0.00703	0.00711	0.00718	0.00726	0.00733	0.0074	0.00747	0.00754	0.0076	0.00766	0.00772	0.00778	0.00784	0.00789	0.00794	0.00799	0.00804	0.00808	0.00812	0.00816	0.0082	0.00824	0.00827	0.0083	0.00833	0.00835	0.00838	0.0084	0.00842	0.00844	0.00846	0.00847	0.00848	0.0085	0.00851	0.00851	0.00852	0.00852	0.00853	0.00853	0.00853	0.00853	0.00853	0.00853	0.00852	0.00852	0.00851
166	0.00686	0.00694	0.00703	0.00711	0.00718	0.00726	0.00733	0.0074	0.00747	0.00754	0.00761	0.00767	0.00773	0.00779	0.00785	0.0079	0.00795	0.008	0.00805	0.0081	0.00814	0.00818	0.00822	0.00826	0.00829	0.00832	0.00835	0.00838	0.00841	0.00843	0.00846	0.00848	0.0085	0.00851	0.00853	0.00854	0.00855	0.00856	0.00857	0.00858	0.00859	0.00859	0.00859	0.0086	0.0086	0.0086	0.0086	0.0086	0.00859
167	0.00684	0.00693	0.00701	0.00709	0.00716	0.00724	0.00731	0.00739	0.00746	0.00752	0.00759	0.00765	0.00771	0.00777	0.00783	0.00788	0.00794	0.00799	0.00804	0.00808	0.00813	0.00817	0.00821	0.00825	0.00828	0.00832	0.00835	0.00838	0.0084	0.00843	0.00845	0.00848	0.0085	0.00851	0.00853	0.00855	0.00856	0.00857	0.00858	0.00859	0.0086	0.0086	0.00861	0.00861	0.00862	0.00862	0.00862	0.00862	0.00862
168	0.00681	0.00689	0.00697	0.00705	0.00713	0.0072	0.00728	0.00735	0.00742	0.00748	0.00755	0.00761	0.00767	0.00773	0.00779	0.00784	0.0079	0.00795	0.00799	0.00804	0.00809	0.00813	0.00817	0.0082	0.00824	0.00827	0.00831	0.00834	0.00836	0.00839	0.00841	0.00844	0.00846	0.00848	0.00849	0.00851	0.00852	0.00854	0.00855	0.00856	0.00857	0.00858	0.00858	0.00859	0.00859	0.00859	0.0086	0.0086	0.0086
169	0.00675	0.00684	0.00692	0.00699	0.00707	0.00715	0.00722	0.00729	0.00736	0.00742	0.00749	0.00755	0.00761	0.00767	0.00772	0.00778	0.00783	0.00788	0.00793	0.00797	0.00802	0.00806	0.0081	0.00813	0.00817	0.0082	0.00823	0.00826	0.00829	0.00832	0.00834	0.00836	0.00838	0.0084	0.00842	0.00844	0.00845	0.00846	0.00848	0.00849	0.00849	0.0085	0.00851	0.00851	0.00852	0.00852	0.00852	0.00853	0.00853
170	0.00669	0.00677	0.00685	0.00692	0.007	0.00707	0.00714	0.00721	0.00728	0.00734	0.0074	0.00746	0.00752	0.00758	0.00763	0.00769	0.00774	0.00779	0.00783	0.00788	0.00792	0.00796	0.008	0.00803	0.00807	0.0081	0.00813	0.00816	0.00818	0.00821	0.00823	0.00825	0.00827	0.00829	0.00831	0.00832	0.00834	0.00835	0.00836	0.00837	0.00838	0.00839	0.00839	0.0084	0.0084	0.00841	0.00841	0.00841	0.00841
171	0.00661	0.00668	0.00676	0.00683	0.00691	0.00698	0.00705	0.00711	0.00718	0.00724	0.0073	0.00736	0.00742	0.00747	0.00752	0.00757	0.00762	0.00767	0.00771	0.00775	0.00779	0.00783	0.00787	0.0079	0.00793	0.00796	0.00799	0.00802	0.00805	0.00807	0.00809	0.00811	0.00813	0.00815	0.00816	0.00818	0.00819	0.0082	0.00821	0.00822	0.00823	0.00823	0.00824	0.00824	0.00825	0.00825	0.00825	0.00825	0.00825
172	0.00651	0.00658	0.00666	0.00673	0.0068	0.00687	0.00693	0.007	0.00706	0.00712	0.00718	0.00723	0.00729	0.00734	0.00739	0.00744	0.00748	0.00753	0.00757	0.00761	0.00764	0.00768	0.00771	0.00774	0.00777	0.0078	0.00783	0.00785	0.00788	0.0079	0.00792	0.00794	0.00795	0.00797	0.00798	0.00799	0.00801	0.00802	0.00802	0.00803	0.00804	0.00804	0.00805	0.00805	0.00805	0.00806	0.00806	0.00806	0.00806
173	0.0064	0.00647	0.00654	0.00661	0.00668	0.00674	0.00681	0.00687	0.00693	0.00698	0.00704	0.00709	0.00714	0.00719	0.00724	0.00728	0.00732	0.00736	0.0074	0.00744	0.00747	0.0075	0.00753	0.00756	0.00759	0.00762	0.00764	0.00766	0.00768	0.0077	0.00772	0.00773	0.00775	0.00776	0.00777	0.00778	0.00779	0.0078	0.00781	0.00781	0.00782	0.00782	0.00782	0.00783	0.00783	0.00783	0.00783	0.00783	0.00782
174	0.00628	0.00635	0.00642	0.00648	0.00654	0.00661	0.00667	0.00672	0.00678	0.00683	0.00688	0.00693	0.00698	0.00702	0.00707	0.00711	0.00714	0.00718	0.00722	0.00725	0.00728	0.00731	0.00733	0.00736	0.00738	0.0074	0.00742	0.00744	0.00746	0.00748	0.00749	0.0075	0.00751	0.00752	0.00753	0.00754	0.00755	0.00755	0.00756	0.00756	0.00756	0.00757	0.00757	0.00757	0.00757	0.00757	0.00757	0.00756	0.00756
175	0.00615	0.00621	0.00628	0.00634	0.0064	0.00646	0.00651	0.00656	0.00662	0.00666	0.00671	0.00676	0.0068	0.00684	0.00688	0.00691	0.00695	0.00698	0.00701	0.00704	0.00707	0.00709	0.00711	0.00713	0.00715	0.00717	0.00719	0.0072	0.00722	0.00723	0.00724	0.00725	0.00726	0.00726	0.00727	0.00727	0.00728	0.00728	0.00728	0.00729	0.00729	0.00729	0.00729	0.00728	0.00728	0.00728	0.00728	0.00727	0.00727
176	0.00601	0.00607	0.00613	0.00619	0.00624	0.00629	0.00635	0.00639	0.00644	0.00649	0.00653	0.00657	0.00661	0.00664	0.00668	0.00671	0.00674	0.00677	0.00679	0.00681	0.00684	0.00686	0.00687	0.00689	0.00691	0.00692	0.00693	0.00694	0.00695	0.00696	0.00697	0.00697	0.00698	0.00698	0.00698	0.00698	0.00699	0.00699	0.00699	0.00699	0.00698	0.00698	0.00698	0.00698	0.00697	0.00697	0.00697	0.00696	0.00696
177	0.00586	0.00592	0.00597	0.00602	0.00608	0.00612	0.00617	0.00621	0.00626	0.0063	0.00633	0.00637	0.0064	0.00643	0.00646	0.00649	0.00651	0.00654	0.00656	0.00658	0.00659	0.00661	0.00662	0.00663	0.00664	0.00665	0.00666	0.00667	0.00667	0.00667	0.00668	0.00668	0.00668	0.00668	0.00668	0.00668	0.00667	0.00667	0.00667	0.00667	0.00666	0.00666	0.00665	0.00665	0.00664	0.00664	0.00663	0.00663	0.00662
178	0.0057	0.00576	0.00581	0.00586	0.0059	0.00595	0.00599	0.00603	0.00606	0.0061	0.00613	0.00616	0.00619	0.00621	0.00624	0.00626	0.00628	0.0063	0.00631	0.00633	0.00634	0.00635	0.00636	0.00636	0.00637	0.00637	0.00637	0.00637	0.00637	0.00637	0.00637	0.00637	0.00637	0.00636	0.00636	0.00635	0.00635	0.00634	0.00633	0.00633	0.00632	0.00631	0.00631	0.0063	0.0063	0.00629	0.00628	0.00628	0.00627
179	0.00554	0.00559	0.00564	0.00568	0.00572	0.00576	0.0058	0.00583	0.00586	0.00589	0.00592	0.00595	0.00597	0.00599	0.00601	0.00602	0.00604	0.00605	0.00606	0.00607	0.00607	0.00608	0.00608	0.00608	0.00608	0.00608	0.00608	0.00607	0.00607	0.00606	0.00605	0.00605	0.00604	0.00603	0.00602	0.00601	0.006	0.00599	0.00599	0.00598	0.00597	0.00596	0.00595	0.00594	0.00593	0.00593	0.00592	0.00591	0.00591
180	0.00538	0.00542	0.00546	0.0055	0.00554	0.00557	0.0056	0.00563	0.00566	0.00568	0.0057	0.00572	0.00574	0.00576	0.00577	0.00578	0.00579	0.00579	0.0058	0.0058	0.0058	0.0058	0.0058	0.00579	0.00579	0.00578	0.00577	0.00576	0.00575	0.00574	0.00573	0.00572	0.0057	0.00569	0.00568	0.00566	0.00565	0.00564	0.00563	0.00561	0.0056	0.00559	0.00558	0.00557	0.00556	0.00555	0.00555	0.00554	0.00553
181	0.00521	0.00525	0.00529	0.00532	0.00535	0.00538	0.00541	0.00543	0.00545	0.00547	0.00549	0.0055	0.00551	0.00552	0.00553	0.00553	0.00553	0.00553	0.00553	0.00553	0.00552	0.00552	0.00551	0.0055	0.00549	0.00547	0.00546	0.00545	0.00543	0.00541	0.0054	0.00538	0.00536	0.00534	0.00533	0.00531	0.00529	0.00528	0.00526	0.00524	0.00523	0.00522	0.0052	0.00519	0.00518	0.00517	0.00516	0.00516	0.00515
182	0.00504	0.00508	0.00511	0.00514	0.00516	0.00519	0.00521	0.00523	0.00524	0.00526	0.00527	0.00527	0.00528	0.00528	0.00529	0.00528	0.00528	0.00527	0.00527	0.00526	0.00525	0.00523	0.00522	0.0052	0.00519	0.00517	0.00515	0.00513	0.0051	0.00508	0.00506	0.00504	0.00502	0.00499	0.00497	0.00495	0.00493	0.00491	0.00489	0.00487	0.00485	0.00483	0.00482	0.00481	0.00479	0.00478	0.00477	0.00477	0.00476
183	0.00488	0.00491	0.00493	0.00496	0.00498	0.005	0.00501	0.00502	0.00503	0.00504	0.00505	0.00505	0.00505	0.00505	0.00504	0.00504	0.00503	0.00502	0.005	0.00499	0.00497	0.00495	0.00493	0.00491	0.00488	0.00486	0.00483	0.00481	0.00478	0.00475	0.00473	0.0047	0.00467	0.00464	0.00461	0.00459	0.00456	0.00454	0.00451	0.00449	0.00447	0.00445	0.00443	0.00442	0.0044	0.00439	0.00438	0.00438	0.00437
184	0.00471	0.00473	0.00476	0.00477	0.00479	0.0048	0.00482	0.00482	0.00483	0.00483	0.00483	0.00483	0.00482	0.00482	0.00481	0.00479	0.00478	0.00476	0.00474	0.00472	0.0047	0.00467	0.00465	0.00462	0.00459	0.00456	0.00453	0.00449	0.00446	0.00443	0.00439	0.00436	0.00433	0.00429	0.00426	0.00423	0.0042	0.00417	0.00414	0.00411	0.00409	0.00407	0.00405	0.00403	0.00401	0.004	0.00399	0.00398	0.00398
185	0.00454	0.00456	0.00458	0.0046	0.00461	0.00462	0.00462	0.00463	0.00463	0.00462	0.00462	0.00461	0.0046	0.00459	0.00457	0.00455	0.00453	0.00451	0.00449	0.00446	0.00443	0.0044	0.00437	0.00433	0.0043	0.00426	0.00422	0.00418	0.00415	0.00411	0.00407	0.00403	0.00399	0.00395	0.00391	0.00387	0.00384	0.0038	0.00377	0.00374	0.00371	0.00368	0.00366	0.00364	0.00362	0.00361	0.0036	0.00359	0.00359
186	0.00438	0.0044	0.00441	0.00442	0.00443	0.00443	0.00443	0.00443	0.00443	0.00442	0.00441	0.0044	0.00438	0.00436	0.00434	0.00432	0.0043	0.00427	0.00424	0.00421	0.00417	0.00414	0.0041	0.00406	0.00402	0.00397	0.00393	0.00389	0.00384	0.0038	0.00375	0.0037	0.00366	0.00361	0.00357	0.00352	0.00348	0.00344	0.0034	0.00337	0.00334	0.00331	0.00328	0.00325	0.00323	0.00322	0.00321	0.0032	0.0032
187	0.00423	0.00424	0.00425	0.00425	0.00425	0.00425	0.00425	0.00425	0.00424	0.00422	0.00421	0.00419	0.00417	0.00415	0.00413	0.0041	0.00407	0.00404	0.004	0.00396	0.00392	0.00388	0.00384	0.00379	0.00375	0.0037	0.00365	0.0036	0.00355	0.0035	0.00345	0.00339	0.00334	0.00329	0.00324	0.00319	0.00314	0.00309	0.00305	0.00301	0.00297	0.00294	0.0029	0.00288	0.00285	0.00283	0.00282	0.00281	0.00281
188	0.00407	0.00408	0.00408	0.00409	0.00409	0.00408	0.00407	0.00406	0.00405	0.00404	0.00402	0.004	0.00397	0.00395	0.00392	0.00388	0.00385	0.00381	0.00377	0.00373	0.00369	0.00364	0.00359	0.00354	0.00349	0.00344	0.00339	0.00333	0.00327	0.00322	0.00316	0.0031	0.00304	0.00298	0.00292	0.00287	0.00281	0.00276	0.00271	0.00266	0.00262	0.00258	0.00254	0.00251	0.00248	0.00246	0.00244	0.00243	0.00243
189	0.00392	0.00393	0.00393	0.00393	0.00392	0.00391	0.0039	0.00389	0.00387	0.00386	0.00383	0.00381	0.00378	0.00375	0.00372	0.00368	0.00365	0.0036	0.00356	0.00352	0.00347	0.00342	0.00337	0.00331	0.00326	0.0032	0.00314	0.00308	0.00302	0.00295	0.00289	0.00282	0.00276	0.0027	0.00263	0.00257	0.00251	0.00244	0.00239	0.00233	0.00228	0.00223	0.00219	0.00215	0.00212	0.00209	0.00207	0.00206	0.00206
190	0.00378	0.00378	0.00378	0.00377	0.00377	0.00376	0.00374	0.00373	0.00371	0.00368	0.00366	0.00363	0.0036	0.00357	0.00353	0.00349	0.00345	0.00341	0.00336	0.00331	0.00326	0.00321	0.00316	0.0031	0.00304	0.00298	0.00291	0.00285	0.00278	0.00271	0.00264	0.00257	0.0025	0.00243	0.00236	0.00229	0.00222	0.00215	0.00209	0.00202	0.00196	0.0019	0.00185	0.00181	0.00177	0.00173	0.00171	0.0017	0.00169
191	0.00364	0.00364	0.00364	0.00363	0.00362	0.0036	0.00359	0.00357	0.00355	0.00352	0.00349	0.00346	0.00343	0.0034	0.00336	0.00332	0.00327	0.00323	0.00318	0.00313	0.00308	0.00302	0.00296	0.0029	0.00284	0.00278	0.00271	0.00264	0.00257	0.0025	0.00243	0.00235	0.00228	0.0022	0.00212	0.00204	0.00197	0.00189	0.00181	0.00174	0.00167	0.0016	0.00154	0.00148	0.00144	0.00139	0.00136	0.00134	0.00133
192	0.00351	0.00351	0.0035	0.00349	0.00347	0.00346	0.00344	0.00342	0.00339	0.00337	0.00334	0.00331	0.00327	0.00323	0.00319	0.00315	0.00311	0.00306	0.00301	0.00296	0.00291	0.00285	0.00279	0.00273	0.00266	0.0026	0.00253	0.00246	0.00239	0.00231	0.00224	0.00216	0.00208	0.002	0.00191	0.00183	0.00175	0.00166	0.00158	0.0015	0.00141	0.00133	0.00126	0.00119	0.00113	0.00107	0.00103	0.001	0.000989775
193	0.00338	0.00338	0.00337	0.00335	0.00334	0.00332	0.0033	0.00328	0.00325	0.00322	0.00319	0.00316	0.00312	0.00308	0.00304	0.003	0.00296	0.00291	0.00286	0.00281	0.00275	0.00269	0.00264	0.00257	0.00251	0.00244	0.00238	0.00231	0.00223	0.00216	0.00208	0.002	0.00192	0.00183	0.00175	0.00166	0.00157	0.00148	0.00139	0.0013	0.0012	0.00111	0.00102	0.000936991	0.000856873	0.000785137	0.000725387	0.000681903	0.000658987
194	0.00326	0.00325	0.00324	0.00322	0.00321	0.00319	0.00316	0.00314	0.00311	0.00308	0.00305	0.00302	0.00298	0.00294	0.0029	0.00286	0.00282	0.00277	0.00272	0.00267	0.00261	0.00256	0.0025	0.00244	0.00238	0.00231	0.00225	0.00218	0.0021	0.00203	0.00195	0.00187	0.00179	0.00171	0.00162	0.00153	0.00144	0.00135	0.00125	0.00115	0.00105	0.000952078	0.000850173	0.000748299	0.000647847	0.000551188	0.000462563	0.000389629	0.000344808
195	0.00314	0.00313	0.00312	0.0031	0.00308	0.00306	0.00304	0.00301	0.00298	0.00295	0.00292	0.00289	0.00285	0.00281	0.00277	0.00273	0.00269	0.00264	0.00259	0.00254	0.00249	0.00244	0.00238	0.00232	0.00226	0.0022	0.00214	0.00207	0.002	0.00193	0.00186	0.00178	0.0017	0.00162	0.00154	0.00145	0.00136	0.00127	0.00117	0.00108	0.000975358	0.000872117	0.000766181	0.000657611	0.000546491	0.000432943	0.000317169	0.000199642	8.29979e-05
196	0.00303	0.00302	0.003	0.00298	0.00296	0.00294	0.00291	0.00289	0.00286	0.00283	0.0028	0.00276	0.00273	0.00269	0.00265	0.00261	0.00257	0.00252	0.00248	0.00243	0.00238	0.00233	0.00228	0.00222	0.00217	0.00211	0.00205	0.00199	0.00192	0.00186	0.00179	0.00172	0.00164	0.00157	0.00149	0.00141	0.00133	0.00124	0.00115	0.00106	0.000970595	0.000875701	0.000779066	0.000681256	0.00058324	0.000486785	0.000395371	0.000316322	0.000264485
197	0.00292	0.00291	0.00289	0.00287	0.00285	0.00282	0.0028	0.00277	0.00274	0.00271	0.00268	0.00264	0.00261	0.00257	0.00253	0.00249	0.00245	0.00241	0.00237	0.00232	0.00228	0.00223	0.00218	0.00213	0.00208	0.00203	0.00197	0.00192	0.00186	0.0018	0.00174	0.00168	0.00161	0.00155	0.00148	0.00141	0.00133	0.00126	0.00118	0.0011	0.00102	0.000945044	0.000866348	0.00078944	0.000716162	0.000649173	0.000592201	0.000550079	0.000528137
198	0.00282	0.0028	0.00278	0.00276	0.00274	0.00271	0.00268	0.00265	0.00262	0.00259	0.00256	0.00253	0.00249	0.00246	0.00242	0.00238	0.00234	0.0023	0.00226	0.00222	0.00218	0.00214	0.0021	0.00205	0.00201	0.00196	0.00191	0.00186	0.00181	0.00176	0.00171	0.00166	0.0016	0.00154	0.00148	0.00143	0.00136	0.0013	0.00124	0.00118	0.00111	0.00105	0.000993301	0.000937381	0.000886537	0.000842786	0.000808447	0.00078597	0.00077761
199	0.00272	0.0027	0.00268	0.00265	0.00263	0.0026	0.00257	0.00254	0.00251	0.00248	0.00245	0.00241	0.00238	0.00234	0.00231	0.00227	0.00224	0.0022	0.00216	0.00213	0.00209	0.00205	0.00201	0.00198	0.00194	0.0019	0.00186	0.00182	0.00177	0.00173	0.00169	0.00164	0.0016	0.00155	0.00151	0.00146	0.00141	0.00136	0.00131	0.00127	0.00122	0.00118	0.00113	0.0011	0.00106	0.00104	0.00102	0.00101	0.00101
200	0.00262	0.0026	0.00257	0.00255	0.00252	0.00249	0.00246	0.00243	0.0024	0.00237	0.00234	0.0023	0.00227	0.00223	0.0022	0.00217	0.00213	0.0021	0.00206	0.00203	0.002	0.00197	0.00193	0.0019	0.00187	0.00183	0.0018	0.00177	0.00174	0.0017	0.00167	0.00164	0.0016	0.00157	0.00153	0.0015	0.00146	0.00143	0.00139	0.00136	0.00133	0.0013	0.00127	0.00125	0.00123	0.00122	0.00121	0.00121	0.00122
201	0.00252	0.0025	0.00247	0.00245	0.00242	0.00239	0.00236	0.00232	0.00229	0.00226	0.00222	0.00219	0.00216	0.00212	0.00209	0.00206	0.00202	0.00199	0.00196	0.00193	0.0019	0.00188	0.00185	0.00182	0.0018	0.00177	0.00175	0.00172	0.0017	0.00167	0.00165	0.00163	0.0016	0.00158	0.00156	0.00153	0.00151	0.00149	0.00147	0.00145	0.00143	0.00142	0.0014	0.00139	0.00139	0.00139	0.00139	0.0014	0.00142
0.2Fe/ND@G
x y	1	2	3	4	5	6	7	8	9	10	11	12	13	14	15	16	17	18	19	20	21	22	23	24	25	26	27	28	29	30	31	32	33	34	35	36	37	38	39	40	41	42	43	44	45	46	47	48	49
1	0.000226707	0.000226723	0.000226739	0.000226755	0.00022677	0.000226786	0.0002268	0.000226815	0.000226829	0.000226843	0.000226857	0.000226871	0.000226884	0.000226897	0.000226909	0.000226922	0.000226934	0.000226945	0.000226957	0.000226968	0.000226979	0.00022699	0.000227	0.00022701	0.00022702	0.000227029	0.000227038	0.000227047	0.000227056	0.000227064	0.000227072	0.00022708	0.000227087	0.000227095	0.000227101	0.000227108	0.000227114	0.00022712	0.000227126	0.000227132	0.000227137	0.000227142	0.000227146	0.000227151	0.000227155	0.000227158	0.000227162	0.000227165	0.000227168
2	0.000288616	0.000288641	0.000288666	0.00028869	0.000288714	0.000288738	0.00028876	0.000288783	0.000288805	0.000288826	0.000288847	0.000288867	0.000288887	0.000288906	0.000288925	0.000288944	0.000288961	0.000288979	0.000288996	0.000289012	0.000289028	0.000289043	0.000289058	0.000289072	0.000289086	0.0002891	0.000289112	0.000289125	0.000289137	0.000289148	0.000289159	0.000289169	0.000289179	0.000289188	0.000289197	0.000289206	0.000289213	0.000289221	0.000289228	0.000289234	0.00028924	0.000289245	0.00028925	0.000289254	0.000289258	0.000289262	0.000289264	0.000289267	0.000289269
3	0.000341732	0.000341744	0.000341757	0.000341769	0.00034178	0.000341792	0.000341803	0.000341813	0.000341824	0.000341834	0.000341843	0.000341853	0.000341862	0.00034187	0.000341879	0.000341887	0.000341894	0.000341902	0.000341909	0.000341915	0.000341922	0.000341928	0.000341933	0.000341938	0.000341943	0.000341948	0.000341952	0.000341956	0.00034196	0.000341963	0.000341966	0.000341969	0.000341971	0.000341973	0.000341975	0.000341976	0.000341977	0.000341977	0.000341978	0.000341978	0.000341977	0.000341976	0.000341975	0.000341974	0.000341972	0.00034197	0.000341967	0.000341965	0.000341962
4	0.000321783	0.000321802	0.00032182	0.000321837	0.000321853	0.000321868	0.000321883	0.000321897	0.00032191	0.000321923	0.000321935	0.000321946	0.000321956	0.000321965	0.000321974	0.000321982	0.000321989	0.000321995	0.000322001	0.000322006	0.00032201	0.000322013	0.000322016	0.000322018	0.000322019	0.000322019	0.000322019	0.000322018	0.000322016	0.000322013	0.00032201	0.000322005	0.000322	0.000321995	0.000321988	0.000321981	0.000321973	0.000321964	0.000321955	0.000321944	0.000321933	0.000321921	0.000321909	0.000321896	0.000321882	0.000321867	0.000321851	0.000321835	0.000321818
5	0.000329279	0.000329268	0.000329256	0.000329244	0.00032923	0.000329216	0.000329201	0.000329185	0.000329168	0.00032915	0.000329131	0.000329112	0.000329092	0.00032907	0.000329049	0.000329026	0.000329002	0.000328978	0.000328952	0.000328926	0.000328899	0.000328871	0.000328842	0.000328813	0.000328782	0.000328751	0.000328719	0.000328686	0.000328652	0.000328618	0.000328582	0.000328546	0.000328509	0.000328471	0.000328432	0.000328392	0.000328352	0.000328311	0.000328268	0.000328225	0.000328182	0.000328137	0.000328091	0.000328045	0.000327998	0.00032795	0.000327901	0.000327851	0.000327801
6	0.000327239	0.000327197	0.000327154	0.00032711	0.000327065	0.000327019	0.000326971	0.000326923	0.000326874	0.000326825	0.000326774	0.000326722	0.000326669	0.000326615	0.00032656	0.000326505	0.000326448	0.00032639	0.000326331	0.000326272	0.000326211	0.00032615	0.000326087	0.000326024	0.000325959	0.000325894	0.000325827	0.00032576	0.000325692	0.000325623	0.000325552	0.000325481	0.000325409	0.000325336	0.000325262	0.000325187	0.000325111	0.000325034	0.000324956	0.000324878	0.000324798	0.000324717	0.000324636	0.000324553	0.00032447	0.000324385	0.0003243	0.000324213	0.000324126
7	0.000341681	0.0003416	0.000341517	0.000341433	0.000341347	0.000341261	0.000341173	0.000341083	0.000340993	0.000340901	0.000340807	0.000340713	0.000340617	0.00034052	0.000340421	0.000340321	0.00034022	0.000340118	0.000340014	0.000339909	0.000339803	0.000339695	0.000339586	0.000339476	0.000339365	0.000339252	0.000339138	0.000339023	0.000338906	0.000338788	0.000338669	0.000338548	0.000338427	0.000338304	0.000338179	0.000338054	0.000337927	0.000337799	0.000337669	0.000337538	0.000337406	0.000337273	0.000337139	0.000337003	0.000336866	0.000336728	0.000336588	0.000336447	0.000336305
8	0.000391135	0.000391048	0.00039096	0.000390869	0.000390778	0.000390684	0.000390589	0.000390491	0.000390393	0.000390292	0.00039019	0.000390086	0.00038998	0.000389873	0.000389763	0.000389653	0.00038954	0.000389426	0.00038931	0.000389192	0.000389072	0.000388951	0.000388828	0.000388704	0.000388577	0.000388449	0.00038832	0.000388188	0.000388055	0.00038792	0.000387784	0.000387646	0.000387506	0.000387364	0.000387221	0.000387076	0.000386929	0.000386781	0.000386631	0.000386479	0.000386326	0.000386171	0.000386014	0.000385856	0.000385696	0.000385534	0.000385371	0.000385206	0.000385039
9	0.000477946	0.0004779	0.000477851	0.0004778	0.000477746	0.00047769	0.000477632	0.000477571	0.000477508	0.000477443	0.000477375	0.000477305	0.000477232	0.000477158	0.00047708	0.000477001	0.000476919	0.000476835	0.000476749	0.00047666	0.000476569	0.000476475	0.000476379	0.000476281	0.000476181	0.000476078	0.000475973	0.000475865	0.000475756	0.000475643	0.000475529	0.000475412	0.000475293	0.000475172	0.000475048	0.000474922	0.000474794	0.000474663	0.00047453	0.000474395	0.000474257	0.000474118	0.000473975	0.000473831	0.000473684	0.000473535	0.000473384	0.00047323	0.000473074
10	0.000593299	0.000593331	0.00059336	0.000593386	0.000593409	0.000593428	0.000593445	0.000593458	0.000593467	0.000593474	0.000593477	0.000593478	0.000593475	0.000593468	0.000593459	0.000593446	0.00059343	0.000593411	0.000593389	0.000593363	0.000593334	0.000593302	0.000593267	0.000593229	0.000593187	0.000593142	0.000593094	0.000593043	0.000592989	0.000592931	0.00059287	0.000592806	0.000592739	0.000592668	0.000592595	0.000592518	0.000592438	0.000592354	0.000592268	0.000592178	0.000592085	0.000591989	0.00059189	0.000591787	0.000591682	0.000591573	0.000591461	0.000591346	0.000591227
11	0.00072358	0.000723716	0.000723848	0.000723975	0.000724098	0.000724217	0.000724332	0.000724442	0.000724548	0.00072465	0.000724747	0.00072484	0.000724929	0.000725013	0.000725093	0.000725169	0.00072524	0.000725307	0.00072537	0.000725429	0.000725483	0.000725532	0.000725578	0.000725619	0.000725656	0.000725688	0.000725716	0.00072574	0.000725759	0.000725774	0.000725785	0.000725791	0.000725793	0.000725791	0.000725784	0.000725774	0.000725758	0.000725739	0.000725715	0.000725686	0.000725654	0.000725617	0.000725576	0.00072553	0.00072548	0.000725426	0.000725367	0.000725304	0.000725237
12	0.000855275	0.000855523	0.000855765	0.000856002	0.000856233	0.000856458	0.000856678	0.000856892	0.000857101	0.000857304	0.000857501	0.000857693	0.000857879	0.000858059	0.000858234	0.000858403	0.000858567	0.000858725	0.000858877	0.000859024	0.000859165	0.0008593	0.00085943	0.000859554	0.000859672	0.000859785	0.000859892	0.000859993	0.000860089	0.000860179	0.000860263	0.000860342	0.000860415	0.000860483	0.000860544	0.0008606	0.000860651	0.000860695	0.000860734	0.000860768	0.000860795	0.000860817	0.000860833	0.000860844	0.000860849	0.000860848	0.000860842	0.000860829	0.000860812
13	0.000976628	0.000976976	0.000977318	0.000977652	0.00097798	0.000978301	0.000978614	0.000978921	0.00097922	0.000979512	0.000979798	0.000980076	0.000980347	0.000980611	0.000980868	0.000981118	0.000981361	0.000981597	0.000981826	0.000982047	0.000982262	0.000982469	0.000982669	0.000982862	0.000983048	0.000983227	0.000983399	0.000983563	0.000983721	0.000983871	0.000984014	0.00098415	0.000984279	0.000984401	0.000984515	0.000984623	0.000984723	0.000984816	0.000984902	0.00098498	0.000985052	0.000985116	0.000985174	0.000985224	0.000985267	0.000985302	0.000985331	0.000985352	0.000985367
14	0.00108	0.00108	0.00108	0.00108	0.00108	0.00108	0.00108	0.00108	0.00108	0.00108	0.00108	0.00108	0.00108	0.00108	0.00108	0.00108	0.00108	0.00108	0.00108	0.00108	0.00109	0.00109	0.00109	0.00109	0.00109	0.00109	0.00109	0.00109	0.00109	0.00109	0.00109	0.00109	0.00109	0.00109	0.00109	0.00109	0.00109	0.00109	0.00109	0.00109	0.00109	0.00109	0.00109	0.00109	0.00109	0.00109	0.00109	0.00109	0.00109
15	0.00115	0.00116	0.00116	0.00116	0.00116	0.00116	0.00116	0.00116	0.00116	0.00116	0.00116	0.00116	0.00116	0.00116	0.00116	0.00116	0.00116	0.00116	0.00116	0.00116	0.00116	0.00116	0.00116	0.00116	0.00116	0.00116	0.00116	0.00116	0.00116	0.00116	0.00116	0.00116	0.00116	0.00116	0.00116	0.00116	0.00116	0.00116	0.00116	0.00116	0.00116	0.00116	0.00116	0.00116	0.00116	0.00116	0.00116	0.00116	0.00116
16	0.00121	0.00121	0.00121	0.00121	0.00121	0.00121	0.00121	0.00121	0.00121	0.00121	0.00121	0.00121	0.00121	0.00121	0.00121	0.00121	0.00121	0.00121	0.00121	0.00121	0.00121	0.00121	0.00121	0.00121	0.00121	0.00121	0.00121	0.00121	0.00121	0.00121	0.00121	0.00121	0.00121	0.00121	0.00121	0.00121	0.00121	0.00121	0.00121	0.00121	0.00121	0.00121	0.00121	0.00121	0.00121	0.00121	0.00121	0.00121	0.00121
17	0.00124	0.00124	0.00124	0.00124	0.00124	0.00124	0.00124	0.00124	0.00124	0.00124	0.00124	0.00124	0.00124	0.00124	0.00124	0.00124	0.00124	0.00124	0.00124	0.00124	0.00124	0.00124	0.00124	0.00124	0.00124	0.00124	0.00124	0.00124	0.00124	0.00124	0.00124	0.00124	0.00124	0.00124	0.00124	0.00124	0.00124	0.00124	0.00124	0.00124	0.00124	0.00124	0.00124	0.00124	0.00123	0.00123	0.00123	0.00123	0.00123
18	0.00128	0.00128	0.00128	0.00128	0.00128	0.00128	0.00128	0.00128	0.00128	0.00128	0.00128	0.00128	0.00128	0.00128	0.00127	0.00127	0.00127	0.00127	0.00127	0.00127	0.00127	0.00127	0.00127	0.00127	0.00127	0.00127	0.00127	0.00127	0.00127	0.00127	0.00127	0.00127	0.00127	0.00127	0.00126	0.00126	0.00126	0.00126	0.00126	0.00126	0.00126	0.00126	0.00126	0.00126	0.00126	0.00126	0.00126	0.00126	0.00125
19	0.00134	0.00134	0.00134	0.00134	0.00134	0.00134	0.00134	0.00134	0.00134	0.00134	0.00134	0.00134	0.00134	0.00134	0.00134	0.00134	0.00134	0.00134	0.00134	0.00133	0.00133	0.00133	0.00133	0.00133	0.00133	0.00133	0.00133	0.00133	0.00133	0.00133	0.00133	0.00132	0.00132	0.00132	0.00132	0.00132	0.00132	0.00132	0.00132	0.00132	0.00132	0.00131	0.00131	0.00131	0.00131	0.00131	0.00131	0.00131	0.00131
20	0.00147	0.00147	0.00147	0.00147	0.00147	0.00147	0.00147	0.00147	0.00147	0.00147	0.00147	0.00147	0.00147	0.00147	0.00147	0.00146	0.00146	0.00146	0.00146	0.00146	0.00146	0.00146	0.00146	0.00146	0.00146	0.00146	0.00145	0.00145	0.00145	0.00145	0.00145	0.00145	0.00145	0.00145	0.00145	0.00144	0.00144	0.00144	0.00144	0.00144	0.00144	0.00144	0.00143	0.00143	0.00143	0.00143	0.00143	0.00143	0.00143
21	0.00168	0.00168	0.00168	0.00168	0.00168	0.00168	0.00168	0.00168	0.00168	0.00168	0.00168	0.00168	0.00168	0.00168	0.00168	0.00168	0.00168	0.00168	0.00168	0.00167	0.00167	0.00167	0.00167	0.00167	0.00167	0.00167	0.00167	0.00167	0.00167	0.00166	0.00166	0.00166	0.00166	0.00166	0.00166	0.00166	0.00166	0.00166	0.00165	0.00165	0.00165	0.00165	0.00165	0.00165	0.00165	0.00164	0.00164	0.00164	0.00164
22	0.00198	0.00198	0.00198	0.00198	0.00198	0.00198	0.00198	0.00198	0.00198	0.00198	0.00198	0.00198	0.00198	0.00198	0.00198	0.00198	0.00198	0.00198	0.00198	0.00198	0.00198	0.00197	0.00197	0.00197	0.00197	0.00197	0.00197	0.00197	0.00197	0.00197	0.00197	0.00197	0.00197	0.00197	0.00197	0.00196	0.00196	0.00196	0.00196	0.00196	0.00196	0.00196	0.00196	0.00196	0.00195	0.00195	0.00195	0.00195	0.00195
23	0.00234	0.00234	0.00234	0.00234	0.00234	0.00234	0.00234	0.00235	0.00235	0.00235	0.00235	0.00235	0.00235	0.00235	0.00235	0.00235	0.00235	0.00235	0.00235	0.00235	0.00235	0.00235	0.00235	0.00235	0.00235	0.00235	0.00235	0.00235	0.00235	0.00235	0.00235	0.00235	0.00235	0.00235	0.00235	0.00235	0.00235	0.00235	0.00235	0.00235	0.00235	0.00234	0.00234	0.00234	0.00234	0.00234	0.00234	0.00234	0.00234
24	0.00275	0.00275	0.00275	0.00276	0.00276	0.00276	0.00276	0.00276	0.00276	0.00277	0.00277	0.00277	0.00277	0.00277	0.00277	0.00277	0.00277	0.00278	0.00278	0.00278	0.00278	0.00278	0.00278	0.00278	0.00278	0.00278	0.00278	0.00278	0.00278	0.00278	0.00278	0.00278	0.00278	0.00278	0.00278	0.00278	0.00278	0.00278	0.00278	0.00278	0.00278	0.00278	0.00278	0.00278	0.00278	0.00278	0.00278	0.00278	0.00278
25	0.00319	0.00319	0.0032	0.0032	0.0032	0.0032	0.00321	0.00321	0.00321	0.00321	0.00322	0.00322	0.00322	0.00322	0.00322	0.00323	0.00323	0.00323	0.00323	0.00323	0.00323	0.00324	0.00324	0.00324	0.00324	0.00324	0.00324	0.00324	0.00325	0.00325	0.00325	0.00325	0.00325	0.00325	0.00325	0.00325	0.00325	0.00325	0.00325	0.00325	0.00325	0.00325	0.00325	0.00325	0.00325	0.00325	0.00325	0.00325	0.00325
26	0.00364	0.00364	0.00365	0.00365	0.00366	0.00366	0.00366	0.00367	0.00367	0.00367	0.00367	0.00368	0.00368	0.00368	0.00369	0.00369	0.00369	0.00369	0.0037	0.0037	0.0037	0.0037	0.00371	0.00371	0.00371	0.00371	0.00371	0.00372	0.00372	0.00372	0.00372	0.00372	0.00372	0.00373	0.00373	0.00373	0.00373	0.00373	0.00373	0.00373	0.00373	0.00373	0.00373	0.00374	0.00374	0.00374	0.00374	0.00374	0.00374
27	0.00409	0.00409	0.0041	0.0041	0.00411	0.00411	0.00412	0.00412	0.00412	0.00413	0.00413	0.00414	0.00414	0.00414	0.00415	0.00415	0.00415	0.00416	0.00416	0.00416	0.00417	0.00417	0.00417	0.00418	0.00418	0.00418	0.00418	0.00419	0.00419	0.00419	0.00419	0.00419	0.0042	0.0042	0.0042	0.0042	0.0042	0.0042	0.00421	0.00421	0.00421	0.00421	0.00421	0.00421	0.00421	0.00421	0.00421	0.00421	0.00421
28	0.00453	0.00454	0.00454	0.00455	0.00455	0.00456	0.00456	0.00457	0.00457	0.00458	0.00458	0.00459	0.00459	0.0046	0.0046	0.0046	0.00461	0.00461	0.00462	0.00462	0.00462	0.00463	0.00463	0.00463	0.00464	0.00464	0.00464	0.00464	0.00465	0.00465	0.00465	0.00465	0.00466	0.00466	0.00466	0.00466	0.00466	0.00467	0.00467	0.00467	0.00467	0.00467	0.00467	0.00467	0.00467	0.00467	0.00468	0.00468	0.00468
29	0.00497	0.00498	0.00498	0.00499	0.00499	0.005	0.00501	0.00501	0.00502	0.00502	0.00503	0.00503	0.00504	0.00504	0.00505	0.00505	0.00505	0.00506	0.00506	0.00507	0.00507	0.00507	0.00508	0.00508	0.00509	0.00509	0.00509	0.00509	0.0051	0.0051	0.0051	0.0051	0.00511	0.00511	0.00511	0.00511	0.00512	0.00512	0.00512	0.00512	0.00512	0.00512	0.00512	0.00512	0.00512	0.00513	0.00513	0.00513	0.00513
30	0.00541	0.00542	0.00543	0.00543	0.00544	0.00544	0.00545	0.00546	0.00546	0.00547	0.00547	0.00548	0.00548	0.00549	0.00549	0.0055	0.0055	0.00551	0.00551	0.00552	0.00552	0.00553	0.00553	0.00553	0.00554	0.00554	0.00554	0.00555	0.00555	0.00555	0.00555	0.00556	0.00556	0.00556	0.00556	0.00556	0.00557	0.00557	0.00557	0.00557	0.00557	0.00557	0.00557	0.00557	0.00557	0.00557	0.00557	0.00557	0.00557
31	0.00587	0.00588	0.00589	0.00589	0.0059	0.00591	0.00591	0.00592	0.00593	0.00593	0.00594	0.00595	0.00595	0.00596	0.00596	0.00597	0.00597	0.00598	0.00598	0.00599	0.00599	0.00599	0.006	0.006	0.00601	0.00601	0.00601	0.00602	0.00602	0.00602	0.00602	0.00603	0.00603	0.00603	0.00603	0.00603	0.00604	0.00604	0.00604	0.00604	0.00604	0.00604	0.00604	0.00604	0.00604	0.00604	0.00604	0.00604	0.00604
32	0.00637	0.00638	0.00638	0.00639	0.0064	0.00641	0.00642	0.00642	0.00643	0.00644	0.00644	0.00645	0.00646	0.00646	0.00647	0.00647	0.00648	0.00649	0.00649	0.0065	0.0065	0.0065	0.00651	0.00651	0.00652	0.00652	0.00652	0.00653	0.00653	0.00653	0.00654	0.00654	0.00654	0.00654	0.00654	0.00655	0.00655	0.00655	0.00655	0.00655	0.00655	0.00655	0.00655	0.00655	0.00655	0.00655	0.00655	0.00655	0.00655
33	0.00692	0.00693	0.00694	0.00695	0.00696	0.00696	0.00697	0.00698	0.00699	0.007	0.00701	0.00701	0.00702	0.00703	0.00703	0.00704	0.00705	0.00705	0.00706	0.00706	0.00707	0.00708	0.00708	0.00709	0.00709	0.00709	0.0071	0.0071	0.00711	0.00711	0.00711	0.00711	0.00712	0.00712	0.00712	0.00712	0.00712	0.00713	0.00713	0.00713	0.00713	0.00713	0.00713	0.00713	0.00713	0.00713	0.00713	0.00713	0.00712
34	0.00753	0.00754	0.00755	0.00757	0.00758	0.00759	0.0076	0.00761	0.00762	0.00763	0.00764	0.00765	0.00766	0.00766	0.00767	0.00768	0.00769	0.0077	0.0077	0.00771	0.00772	0.00772	0.00773	0.00774	0.00774	0.00775	0.00775	0.00776	0.00776	0.00777	0.00777	0.00777	0.00778	0.00778	0.00778	0.00779	0.00779	0.00779	0.00779	0.00779	0.00779	0.0078	0.0078	0.0078	0.0078	0.0078	0.0078	0.00779	0.00779
35	0.00821	0.00823	0.00824	0.00826	0.00827	0.00828	0.0083	0.00831	0.00832	0.00833	0.00834	0.00836	0.00837	0.00838	0.00839	0.0084	0.00841	0.00842	0.00843	0.00844	0.00845	0.00845	0.00846	0.00847	0.00848	0.00849	0.00849	0.0085	0.0085	0.00851	0.00852	0.00852	0.00853	0.00853	0.00854	0.00854	0.00854	0.00855	0.00855	0.00855	0.00856	0.00856	0.00856	0.00856	0.00856	0.00856	0.00856	0.00856	0.00856
36	0.00896	0.00898	0.009	0.00901	0.00903	0.00905	0.00906	0.00908	0.00909	0.00911	0.00912	0.00914	0.00915	0.00916	0.00918	0.00919	0.0092	0.00922	0.00923	0.00924	0.00925	0.00926	0.00927	0.00928	0.00929	0.0093	0.00931	0.00932	0.00933	0.00934	0.00935	0.00936	0.00936	0.00937	0.00938	0.00938	0.00939	0.00939	0.0094	0.0094	0.00941	0.00941	0.00942	0.00942	0.00942	0.00943	0.00943	0.00943	0.00943
37	0.00975	0.00978	0.0098	0.00982	0.00984	0.00986	0.00988	0.0099	0.00992	0.00994	0.00995	0.00997	0.00999	0.01001	0.01003	0.01004	0.01006	0.01007	0.01009	0.01011	0.01012	0.01013	0.01015	0.01016	0.01018	0.01019	0.0102	0.01021	0.01023	0.01024	0.01025	0.01026	0.01027	0.01028	0.01029	0.0103	0.01031	0.01031	0.01032	0.01033	0.01034	0.01034	0.01035	0.01036	0.01036	0.01037	0.01037	0.01038	0.01038
38	0.01057	0.0106	0.01063	0.01065	0.01068	0.0107	0.01072	0.01075	0.01077	0.0108	0.01082	0.01084	0.01086	0.01088	0.01091	0.01093	0.01095	0.01097	0.01099	0.01101	0.01103	0.01104	0.01106	0.01108	0.0111	0.01111	0.01113	0.01115	0.01116	0.01118	0.01119	0.01121	0.01122	0.01123	0.01125	0.01126	0.01127	0.01128	0.01129	0.0113	0.01131	0.01132	0.01133	0.01134	0.01135	0.01136	0.01137	0.01137	0.01138
39	0.01139	0.01142	0.01146	0.01149	0.01152	0.01155	0.01157	0.0116	0.01163	0.01166	0.01169	0.01171	0.01174	0.01177	0.01179	0.01182	0.01184	0.01187	0.01189	0.01192	0.01194	0.01196	0.01198	0.01201	0.01203	0.01205	0.01207	0.01209	0.01211	0.01213	0.01215	0.01217	0.01218	0.0122	0.01222	0.01223	0.01225	0.01227	0.01228	0.01229	0.01231	0.01232	0.01233	0.01235	0.01236	0.01237	0.01238	0.01239	0.0124
40	0.01219	0.01222	0.01226	0.0123	0.01233	0.01237	0.0124	0.01243	0.01247	0.0125	0.01253	0.01257	0.0126	0.01263	0.01266	0.01269	0.01272	0.01275	0.01278	0.01281	0.01283	0.01286	0.01289	0.01291	0.01294	0.01297	0.01299	0.01301	0.01304	0.01306	0.01309	0.01311	0.01313	0.01315	0.01317	0.01319	0.01321	0.01323	0.01325	0.01327	0.01329	0.0133	0.01332	0.01334	0.01335	0.01337	0.01338	0.01339	0.01341
41	0.01293	0.01298	0.01302	0.01306	0.0131	0.01314	0.01318	0.01322	0.01326	0.01329	0.01333	0.01337	0.0134	0.01344	0.01348	0.01351	0.01355	0.01358	0.01361	0.01365	0.01368	0.01371	0.01374	0.01377	0.0138	0.01383	0.01386	0.01389	0.01392	0.01395	0.01397	0.014	0.01403	0.01405	0.01408	0.0141	0.01413	0.01415	0.01417	0.01419	0.01422	0.01424	0.01426	0.01428	0.0143	0.01431	0.01433	0.01435	0.01437
42	0.01361	0.01366	0.01371	0.01375	0.0138	0.01384	0.01389	0.01393	0.01397	0.01402	0.01406	0.0141	0.01414	0.01418	0.01422	0.01426	0.0143	0.01434	0.01438	0.01442	0.01445	0.01449	0.01452	0.01456	0.01459	0.01463	0.01466	0.0147	0.01473	0.01476	0.01479	0.01482	0.01485	0.01488	0.01491	0.01494	0.01497	0.01499	0.01502	0.01504	0.01507	0.01509	0.01512	0.01514	0.01516	0.01519	0.01521	0.01523	0.01525
43	0.01421	0.01426	0.01431	0.01436	0.01441	0.01446	0.01451	0.01456	0.0146	0.01465	0.0147	0.01475	0.01479	0.01484	0.01488	0.01493	0.01497	0.01501	0.01505	0.0151	0.01514	0.01518	0.01522	0.01526	0.0153	0.01533	0.01537	0.01541	0.01545	0.01548	0.01552	0.01555	0.01558	0.01562	0.01565	0.01568	0.01571	0.01574	0.01577	0.0158	0.01583	0.01586	0.01589	0.01591	0.01594	0.01596	0.01599	0.01601	0.01603
44	0.01471	0.01476	0.01482	0.01487	0.01493	0.01498	0.01504	0.01509	0.01514	0.01519	0.01524	0.01529	0.01534	0.01539	0.01544	0.01549	0.01554	0.01559	0.01563	0.01568	0.01572	0.01577	0.01581	0.01585	0.0159	0.01594	0.01598	0.01602	0.01606	0.0161	0.01614	0.01618	0.01621	0.01625	0.01629	0.01632	0.01635	0.01639	0.01642	0.01645	0.01648	0.01652	0.01655	0.01657	0.0166	0.01663	0.01666	0.01668	0.01671
45	0.01511	0.01517	0.01523	0.01529	0.01535	0.01541	0.01547	0.01552	0.01558	0.01563	0.01569	0.01574	0.0158	0.01585	0.0159	0.01596	0.01601	0.01606	0.01611	0.01616	0.01621	0.01625	0.0163	0.01635	0.01639	0.01644	0.01648	0.01653	0.01657	0.01661	0.01666	0.0167	0.01674	0.01678	0.01681	0.01685	0.01689	0.01693	0.01696	0.017	0.01703	0.01706	0.0171	0.01713	0.01716	0.01719	0.01722	0.01724	0.01727
46	0.01542	0.01549	0.01555	0.01561	0.01568	0.01574	0.0158	0.01586	0.01592	0.01598	0.01604	0.0161	0.01615	0.01621	0.01627	0.01632	0.01638	0.01643	0.01648	0.01654	0.01659	0.01664	0.01669	0.01674	0.01679	0.01684	0.01689	0.01693	0.01698	0.01702	0.01707	0.01711	0.01716	0.0172	0.01724	0.01728	0.01732	0.01736	0.0174	0.01743	0.01747	0.01751	0.01754	0.01757	0.01761	0.01764	0.01767	0.0177	0.01773
47	0.01564	0.01571	0.01578	0.01584	0.01591	0.01598	0.01604	0.0161	0.01617	0.01623	0.01629	0.01636	0.01642	0.01648	0.01654	0.0166	0.01665	0.01671	0.01677	0.01682	0.01688	0.01693	0.01699	0.01704	0.01709	0.01714	0.0172	0.01725	0.01729	0.01734	0.01739	0.01744	0.01748	0.01753	0.01757	0.01761	0.01766	0.0177	0.01774	0.01778	0.01782	0.01785	0.01789	0.01793	0.01796	0.01799	0.01803	0.01806	0.01809
48	0.01578	0.01585	0.01592	0.01599	0.01606	0.01613	0.0162	0.01627	0.01633	0.0164	0.01647	0.01653	0.0166	0.01666	0.01672	0.01679	0.01685	0.01691	0.01697	0.01703	0.01709	0.01714	0.0172	0.01726	0.01731	0.01737	0.01742	0.01747	0.01753	0.01758	0.01763	0.01768	0.01773	0.01777	0.01782	0.01787	0.01791	0.01795	0.018	0.01804	0.01808	0.01812	0.01816	0.0182	0.01823	0.01827	0.01831	0.01834	0.01837
49	0.01583	0.01591	0.01598	0.01606	0.01613	0.0162	0.01628	0.01635	0.01642	0.01649	0.01656	0.01663	0.0167	0.01677	0.01683	0.0169	0.01696	0.01703	0.01709	0.01716	0.01722	0.01728	0.01734	0.0174	0.01746	0.01752	0.01758	0.01763	0.01769	0.01774	0.0178	0.01785	0.0179	0.01795	0.018	0.01805	0.0181	0.01814	0.01819	0.01824	0.01828	0.01832	0.01836	0.01841	0.01845	0.01848	0.01852	0.01856	0.01859
50	0.01581	0.01589	0.01597	0.01605	0.01613	0.0162	0.01628	0.01636	0.01643	0.01651	0.01658	0.01666	0.01673	0.0168	0.01687	0.01694	0.01701	0.01708	0.01715	0.01722	0.01728	0.01735	0.01741	0.01748	0.01754	0.0176	0.01766	0.01773	0.01778	0.01784	0.0179	0.01796	0.01801	0.01807	0.01812	0.01818	0.01823	0.01828	0.01833	0.01838	0.01842	0.01847	0.01852	0.01856	0.0186	0.01865	0.01869	0.01873	0.01877
51	0.01572	0.0158	0.01588	0.01597	0.01605	0.01613	0.01621	0.01629	0.01637	0.01645	0.01653	0.01661	0.01669	0.01676	0.01684	0.01692	0.01699	0.01706	0.01714	0.01721	0.01728	0.01735	0.01742	0.01749	0.01756	0.01763	0.01769	0.01776	0.01782	0.01789	0.01795	0.01801	0.01807	0.01813	0.01819	0.01825	0.0183	0.01836	0.01842	0.01847	0.01852	0.01857	0.01862	0.01867	0.01872	0.01877	0.01881	0.01886	0.0189
52	0.01554	0.01563	0.01572	0.01581	0.01589	0.01598	0.01607	0.01615	0.01624	0.01632	0.01641	0.01649	0.01657	0.01666	0.01674	0.01682	0.0169	0.01698	0.01706	0.01714	0.01721	0.01729	0.01736	0.01744	0.01751	0.01759	0.01766	0.01773	0.0178	0.01787	0.01794	0.01801	0.01807	0.01814	0.0182	0.01827	0.01833	0.01839	0.01845	0.01851	0.01857	0.01863	0.01868	0.01874	0.01879	0.01885	0.0189	0.01895	0.019
53	0.01528	0.01537	0.01547	0.01556	0.01565	0.01575	0.01584	0.01593	0.01602	0.01611	0.0162	0.01629	0.01638	0.01647	0.01656	0.01664	0.01673	0.01681	0.0169	0.01698	0.01707	0.01715	0.01723	0.01731	0.01739	0.01747	0.01755	0.01763	0.01771	0.01779	0.01786	0.01794	0.01801	0.01808	0.01815	0.01822	0.01829	0.01836	0.01843	0.0185	0.01856	0.01863	0.01869	0.01876	0.01882	0.01888	0.01894	0.019	0.01905
54	0.01492	0.01502	0.01512	0.01522	0.01532	0.01542	0.01552	0.01561	0.01571	0.01581	0.0159	0.016	0.01609	0.01619	0.01628	0.01638	0.01647	0.01656	0.01666	0.01675	0.01684	0.01693	0.01702	0.01711	0.01719	0.01728	0.01737	0.01745	0.01754	0.01762	0.01771	0.01779	0.01787	0.01795	0.01803	0.01811	0.01819	0.01827	0.01834	0.01842	0.01849	0.01857	0.01864	0.01871	0.01878	0.01885	0.01892	0.01899	0.01905
55	0.01447	0.01457	0.01468	0.01478	0.01488	0.01499	0.01509	0.0152	0.0153	0.0154	0.01551	0.01561	0.01571	0.01581	0.01591	0.01601	0.01611	0.01621	0.01631	0.01641	0.01651	0.01661	0.01671	0.0168	0.0169	0.017	0.01709	0.01719	0.01728	0.01737	0.01746	0.01756	0.01765	0.01774	0.01783	0.01791	0.018	0.01809	0.01817	0.01826	0.01834	0.01843	0.01851	0.01859	0.01867	0.01875	0.01883	0.0189	0.01898
56	0.0139	0.01401	0.01412	0.01424	0.01435	0.01446	0.01457	0.01468	0.01479	0.01489	0.015	0.01511	0.01522	0.01533	0.01544	0.01555	0.01566	0.01576	0.01587	0.01598	0.01608	0.01619	0.0163	0.0164	0.01651	0.01661	0.01671	0.01682	0.01692	0.01702	0.01712	0.01722	0.01733	0.01742	0.01752	0.01762	0.01772	0.01782	0.01791	0.01801	0.0181	0.0182	0.01829	0.01838	0.01847	0.01856	0.01865	0.01874	0.01883
57	0.01324	0.01335	0.01347	0.01359	0.0137	0.01382	0.01393	0.01405	0.01417	0.01428	0.0144	0.01451	0.01463	0.01474	0.01486	0.01498	0.01509	0.01521	0.01532	0.01544	0.01555	0.01567	0.01578	0.01589	0.01601	0.01612	0.01623	0.01635	0.01646	0.01657	0.01668	0.01679	0.0169	0.01701	0.01712	0.01723	0.01734	0.01745	0.01756	0.01766	0.01777	0.01787	0.01798	0.01808	0.01819	0.01829	0.01839	0.01849	0.01859
58	0.01248	0.0126	0.01272	0.01284	0.01296	0.01308	0.01321	0.01333	0.01345	0.01357	0.01369	0.01382	0.01394	0.01406	0.01419	0.01431	0.01443	0.01455	0.01468	0.0148	0.01492	0.01505	0.01517	0.01529	0.01542	0.01554	0.01566	0.01578	0.01591	0.01603	0.01615	0.01627	0.01639	0.01651	0.01663	0.01675	0.01687	0.01699	0.01711	0.01723	0.01734	0.01746	0.01758	0.01769	0.01781	0.01792	0.01804	0.01815	0.01826
59	0.01165	0.01177	0.0119	0.01202	0.01215	0.01227	0.0124	0.01253	0.01266	0.01279	0.01291	0.01304	0.01317	0.0133	0.01343	0.01356	0.01369	0.01383	0.01396	0.01409	0.01422	0.01435	0.01448	0.01461	0.01475	0.01488	0.01501	0.01514	0.01527	0.01541	0.01554	0.01567	0.0158	0.01593	0.01606	0.0162	0.01633	0.01646	0.01659	0.01672	0.01685	0.01698	0.01711	0.01723	0.01736	0.01749	0.01762	0.01774	0.01787
60	0.01077	0.0109	0.01103	0.01116	0.01129	0.01142	0.01155	0.01169	0.01182	0.01196	0.01209	0.01223	0.01236	0.0125	0.01264	0.01278	0.01291	0.01305	0.01319	0.01333	0.01347	0.01361	0.01375	0.01389	0.01403	0.01418	0.01432	0.01446	0.0146	0.01474	0.01489	0.01503	0.01517	0.01531	0.01545	0.0156	0.01574	0.01588	0.01602	0.01617	0.01631	0.01645	0.01659	0.01673	0.01687	0.01701	0.01715	0.01729	0.01743
61	0.00989	0.01002	0.01016	0.01029	0.01043	0.01057	0.01071	0.01085	0.01099	0.01113	0.01127	0.01141	0.01156	0.0117	0.01184	0.01199	0.01213	0.01228	0.01243	0.01258	0.01272	0.01287	0.01302	0.01317	0.01332	0.01347	0.01363	0.01378	0.01393	0.01408	0.01423	0.01439	0.01454	0.01469	0.01485	0.015	0.01515	0.01531	0.01546	0.01561	0.01577	0.01592	0.01607	0.01623	0.01638	0.01653	0.01669	0.01684	0.01699
62	0.00907	0.00921	0.00935	0.00949	0.00963	0.00978	0.00992	0.01007	0.01021	0.01036	0.01051	0.01066	0.01081	0.01096	0.01111	0.01126	0.01142	0.01157	0.01173	0.01188	0.01204	0.0122	0.01235	0.01251	0.01267	0.01283	0.01299	0.01315	0.01332	0.01348	0.01364	0.0138	0.01397	0.01413	0.01429	0.01446	0.01462	0.01479	0.01495	0.01512	0.01528	0.01545	0.01561	0.01578	0.01594	0.01611	0.01627	0.01644	0.0166
63	0.00838	0.00853	0.00867	0.00882	0.00897	0.00912	0.00927	0.00942	0.00957	0.00972	0.00988	0.01003	0.01019	0.01035	0.01051	0.01067	0.01083	0.01099	0.01115	0.01132	0.01148	0.01164	0.01181	0.01198	0.01215	0.01231	0.01248	0.01265	0.01282	0.01299	0.01316	0.01334	0.01351	0.01368	0.01386	0.01403	0.0142	0.01438	0.01455	0.01473	0.0149	0.01508	0.01526	0.01543	0.01561	0.01579	0.01596	0.01614	0.01631
64	0.0079	0.00805	0.0082	0.00835	0.0085	0.00865	0.00881	0.00897	0.00912	0.00928	0.00944	0.0096	0.00977	0.00993	0.01009	0.01026	0.01043	0.0106	0.01076	0.01093	0.01111	0.01128	0.01145	0.01162	0.0118	0.01197	0.01215	0.01233	0.01251	0.01268	0.01286	0.01304	0.01322	0.0134	0.01359	0.01377	0.01395	0.01413	0.01432	0.0145	0.01469	0.01487	0.01506	0.01524	0.01543	0.01561	0.0158	0.01598	0.01617
65	0.00767	0.00782	0.00797	0.00813	0.00828	0.00844	0.0086	0.00876	0.00892	0.00909	0.00925	0.00942	0.00958	0.00975	0.00992	0.01009	0.01026	0.01043	0.01061	0.01078	0.01096	0.01113	0.01131	0.01149	0.01167	0.01185	0.01203	0.01222	0.0124	0.01258	0.01277	0.01296	0.01314	0.01333	0.01352	0.0137	0.01389	0.01408	0.01427	0.01446	0.01465	0.01485	0.01504	0.01523	0.01542	0.01562	0.01581	0.016	0.01619
66	0.00771	0.00786	0.00802	0.00817	0.00833	0.00849	0.00865	0.00882	0.00898	0.00914	0.00931	0.00948	0.00965	0.00982	0.00999	0.01016	0.01034	0.01051	0.01069	0.01087	0.01104	0.01122	0.0114	0.01159	0.01177	0.01195	0.01214	0.01232	0.01251	0.0127	0.01289	0.01308	0.01327	0.01346	0.01365	0.01384	0.01404	0.01423	0.01442	0.01462	0.01481	0.01501	0.01521	0.0154	0.0156	0.0158	0.01599	0.01619	0.01639
67	0.00799	0.00814	0.0083	0.00845	0.00861	0.00877	0.00893	0.00909	0.00926	0.00942	0.00959	0.00976	0.00993	0.0101	0.01027	0.01045	0.01062	0.0108	0.01097	0.01115	0.01133	0.01151	0.0117	0.01188	0.01206	0.01225	0.01244	0.01262	0.01281	0.013	0.01319	0.01338	0.01357	0.01377	0.01396	0.01416	0.01435	0.01455	0.01474	0.01494	0.01514	0.01533	0.01553	0.01573	0.01593	0.01613	0.01633	0.01653	0.01673
68	0.00843	0.00858	0.00874	0.00889	0.00905	0.00921	0.00937	0.00953	0.0097	0.00986	0.01003	0.0102	0.01037	0.01054	0.01071	0.01088	0.01106	0.01123	0.01141	0.01159	0.01177	0.01195	0.01213	0.01232	0.0125	0.01269	0.01287	0.01306	0.01325	0.01344	0.01363	0.01382	0.01401	0.0142	0.0144	0.01459	0.01479	0.01498	0.01518	0.01538	0.01557	0.01577	0.01597	0.01617	0.01637	0.01657	0.01677	0.01697	0.01717
69	0.00895	0.00911	0.00926	0.00942	0.00957	0.00973	0.00989	0.01005	0.01022	0.01038	0.01055	0.01072	0.01088	0.01105	0.01123	0.0114	0.01157	0.01175	0.01192	0.0121	0.01228	0.01246	0.01264	0.01283	0.01301	0.01319	0.01338	0.01356	0.01375	0.01394	0.01413	0.01432	0.01451	0.0147	0.0149	0.01509	0.01528	0.01548	0.01567	0.01587	0.01607	0.01626	0.01646	0.01666	0.01686	0.01706	0.01725	0.01745	0.01765
70	0.00949	0.00964	0.0098	0.00995	0.01011	0.01027	0.01043	0.01059	0.01075	0.01092	0.01108	0.01125	0.01142	0.01159	0.01176	0.01193	0.0121	0.01227	0.01245	0.01263	0.0128	0.01298	0.01316	0.01334	0.01352	0.01371	0.01389	0.01408	0.01426	0.01445	0.01464	0.01482	0.01501	0.0152	0.01539	0.01558	0.01578	0.01597	0.01616	0.01636	0.01655	0.01674	0.01694	0.01713	0.01733	0.01753	0.01772	0.01792	0.01812
71	0.00999	0.01014	0.01029	0.01045	0.0106	0.01076	0.01092	0.01108	0.01124	0.01141	0.01157	0.01174	0.0119	0.01207	0.01224	0.01241	0.01258	0.01275	0.01293	0.0131	0.01328	0.01345	0.01363	0.01381	0.01399	0.01417	0.01435	0.01453	0.01472	0.0149	0.01509	0.01527	0.01546	0.01565	0.01583	0.01602	0.01621	0.0164	0.01659	0.01678	0.01697	0.01716	0.01735	0.01754	0.01774	0.01793	0.01812	0.01831	0.01851
72	0.0104	0.01055	0.01071	0.01086	0.01102	0.01117	0.01133	0.01149	0.01165	0.01181	0.01197	0.01214	0.0123	0.01247	0.01264	0.01281	0.01297	0.01314	0.01332	0.01349	0.01366	0.01384	0.01401	0.01419	0.01436	0.01454	0.01472	0.0149	0.01508	0.01526	0.01544	0.01562	0.0158	0.01599	0.01617	0.01635	0.01654	0.01672	0.01691	0.0171	0.01728	0.01747	0.01766	0.01784	0.01803	0.01822	0.0184	0.01859	0.01878
73	0.01071	0.01086	0.01101	0.01116	0.01132	0.01147	0.01163	0.01179	0.01195	0.01211	0.01227	0.01243	0.01259	0.01275	0.01292	0.01308	0.01325	0.01342	0.01359	0.01375	0.01392	0.0141	0.01427	0.01444	0.01461	0.01479	0.01496	0.01513	0.01531	0.01549	0.01566	0.01584	0.01602	0.0162	0.01637	0.01655	0.01673	0.01691	0.01709	0.01727	0.01745	0.01763	0.01782	0.018	0.01818	0.01836	0.01854	0.01872	0.0189
74	0.0109	0.01105	0.01119	0.01135	0.0115	0.01165	0.0118	0.01196	0.01211	0.01227	0.01243	0.01259	0.01275	0.01291	0.01307	0.01323	0.01339	0.01356	0.01372	0.01388	0.01405	0.01422	0.01438	0.01455	0.01472	0.01489	0.01506	0.01523	0.0154	0.01557	0.01574	0.01591	0.01608	0.01625	0.01643	0.0166	0.01677	0.01695	0.01712	0.01729	0.01747	0.01764	0.01781	0.01799	0.01816	0.01834	0.01851	0.01868	0.01886
75	0.01096	0.01111	0.01125	0.0114	0.01155	0.0117	0.01185	0.012	0.01215	0.0123	0.01246	0.01261	0.01277	0.01292	0.01308	0.01324	0.01339	0.01355	0.01371	0.01387	0.01403	0.01419	0.01435	0.01451	0.01468	0.01484	0.015	0.01517	0.01533	0.01549	0.01566	0.01582	0.01599	0.01615	0.01632	0.01648	0.01665	0.01681	0.01698	0.01715	0.01731	0.01748	0.01764	0.01781	0.01797	0.01814	0.0183	0.01847	0.01863
76	0.0109	0.01105	0.01119	0.01133	0.01148	0.01162	0.01177	0.01191	0.01206	0.01221	0.01236	0.0125	0.01265	0.0128	0.01296	0.01311	0.01326	0.01341	0.01356	0.01372	0.01387	0.01402	0.01418	0.01433	0.01449	0.01464	0.0148	0.01496	0.01511	0.01527	0.01543	0.01558	0.01574	0.0159	0.01605	0.01621	0.01637	0.01652	0.01668	0.01684	0.01699	0.01715	0.01731	0.01746	0.01762	0.01777	0.01793	0.01808	0.01824
77	0.01074	0.01087	0.01101	0.01115	0.01129	0.01143	0.01157	0.01171	0.01185	0.01199	0.01213	0.01227	0.01242	0.01256	0.01271	0.01285	0.013	0.01314	0.01329	0.01343	0.01358	0.01373	0.01387	0.01402	0.01417	0.01431	0.01446	0.01461	0.01476	0.0149	0.01505	0.0152	0.01535	0.0155	0.01564	0.01579	0.01594	0.01608	0.01623	0.01638	0.01652	0.01667	0.01682	0.01696	0.01711	0.01725	0.0174	0.01754	0.01768
78	0.01047	0.0106	0.01073	0.01086	0.011	0.01113	0.01126	0.0114	0.01153	0.01167	0.0118	0.01194	0.01207	0.01221	0.01235	0.01248	0.01262	0.01276	0.0129	0.01303	0.01317	0.01331	0.01345	0.01359	0.01372	0.01386	0.014	0.01414	0.01428	0.01442	0.01455	0.01469	0.01483	0.01497	0.01511	0.01524	0.01538	0.01552	0.01565	0.01579	0.01592	0.01606	0.01619	0.01633	0.01646	0.01659	0.01672	0.01686	0.01699
79	0.01012	0.01024	0.01037	0.01049	0.01062	0.01074	0.01087	0.011	0.01112	0.01125	0.01138	0.01151	0.01164	0.01176	0.01189	0.01202	0.01215	0.01228	0.01241	0.01254	0.01267	0.0128	0.01293	0.01305	0.01318	0.01331	0.01344	0.01357	0.0137	0.01383	0.01395	0.01408	0.01421	0.01434	0.01446	0.01459	0.01471	0.01484	0.01496	0.01509	0.01521	0.01534	0.01546	0.01558	0.0157	0.01582	0.01594	0.01606	0.01618
80	0.0097	0.00982	0.00993	0.01005	0.01017	0.01029	0.01041	0.01053	0.01065	0.01077	0.01089	0.01101	0.01113	0.01125	0.01137	0.01149	0.01161	0.01173	0.01185	0.01197	0.01209	0.01221	0.01233	0.01245	0.01257	0.01268	0.0128	0.01292	0.01304	0.01316	0.01327	0.01339	0.01351	0.01362	0.01374	0.01385	0.01397	0.01408	0.0142	0.01431	0.01442	0.01453	0.01464	0.01475	0.01486	0.01497	0.01507	0.01518	0.01529
81	0.00923	0.00934	0.00945	0.00956	0.00967	0.00978	0.00989	0.01001	0.01012	0.01023	0.01034	0.01045	0.01056	0.01068	0.01079	0.0109	0.01101	0.01112	0.01123	0.01134	0.01145	0.01156	0.01168	0.01178	0.01189	0.012	0.01211	0.01222	0.01233	0.01244	0.01254	0.01265	0.01275	0.01286	0.01296	0.01307	0.01317	0.01327	0.01337	0.01347	0.01357	0.01367	0.01377	0.01387	0.01397	0.01406	0.01415	0.01425	0.01434
82	0.00872	0.00883	0.00893	0.00903	0.00914	0.00924	0.00935	0.00945	0.00955	0.00966	0.00976	0.00986	0.00997	0.01007	0.01017	0.01028	0.01038	0.01048	0.01059	0.01069	0.01079	0.01089	0.01099	0.01109	0.01119	0.01129	0.01139	0.01149	0.01159	0.01168	0.01178	0.01188	0.01197	0.01207	0.01216	0.01225	0.01234	0.01244	0.01253	0.01262	0.0127	0.01279	0.01288	0.01296	0.01305	0.01313	0.01321	0.01329	0.01337
83	0.0082	0.00829	0.00839	0.00849	0.00858	0.00868	0.00878	0.00887	0.00897	0.00907	0.00916	0.00926	0.00935	0.00945	0.00955	0.00964	0.00974	0.00983	0.00992	0.01002	0.01011	0.0102	0.0103	0.01039	0.01048	0.01057	0.01066	0.01075	0.01084	0.01093	0.01101	0.0111	0.01118	0.01127	0.01135	0.01143	0.01152	0.0116	0.01168	0.01176	0.01183	0.01191	0.01199	0.01206	0.01213	0.01221	0.01228	0.01235	0.01241
84	0.00766	0.00775	0.00784	0.00793	0.00802	0.00811	0.0082	0.00829	0.00838	0.00847	0.00856	0.00865	0.00874	0.00883	0.00892	0.00901	0.00909	0.00918	0.00927	0.00935	0.00944	0.00952	0.00961	0.00969	0.00977	0.00986	0.00994	0.01002	0.0101	0.01018	0.01026	0.01034	0.01041	0.01049	0.01056	0.01064	0.01071	0.01078	0.01085	0.01092	0.01099	0.01105	0.01112	0.01118	0.01125	0.01131	0.01137	0.01143	0.01149
85	0.00713	0.00722	0.0073	0.00739	0.00747	0.00755	0.00764	0.00772	0.00781	0.00789	0.00797	0.00806	0.00814	0.00822	0.0083	0.00838	0.00846	0.00855	0.00863	0.0087	0.00878	0.00886	0.00894	0.00902	0.00909	0.00917	0.00924	0.00932	0.00939	0.00946	0.00953	0.0096	0.00967	0.00974	0.00981	0.00987	0.00994	0.01	0.01006	0.01013	0.01019	0.01024	0.0103	0.01036	0.01041	0.01046	0.01052	0.01057	0.01061
86	0.00661	0.00669	0.00677	0.00685	0.00693	0.00701	0.00709	0.00717	0.00725	0.00732	0.0074	0.00748	0.00756	0.00763	0.00771	0.00779	0.00786	0.00794	0.00801	0.00809	0.00816	0.00823	0.0083	0.00838	0.00845	0.00852	0.00858	0.00865	0.00872	0.00879	0.00885	0.00892	0.00898	0.00904	0.0091	0.00916	0.00922	0.00928	0.00933	0.00939	0.00944	0.00949	0.00954	0.00959	0.00964	0.00968	0.00973	0.00977	0.00981
87	0.00611	0.00619	0.00626	0.00634	0.00641	0.00649	0.00656	0.00664	0.00671	0.00678	0.00686	0.00693	0.007	0.00708	0.00715	0.00722	0.00729	0.00736	0.00743	0.0075	0.00757	0.00764	0.00771	0.00778	0.00784	0.00791	0.00797	0.00804	0.0081	0.00816	0.00822	0.00828	0.00834	0.0084	0.00845	0.00851	0.00856	0.00861	0.00866	0.00871	0.00876	0.00881	0.00885	0.0089	0.00894	0.00898	0.00902	0.00906	0.00909
88	0.00563	0.0057	0.00578	0.00585	0.00592	0.00599	0.00606	0.00613	0.0062	0.00628	0.00635	0.00642	0.00649	0.00656	0.00663	0.00669	0.00676	0.00683	0.0069	0.00696	0.00703	0.0071	0.00716	0.00722	0.00729	0.00735	0.00741	0.00747	0.00753	0.00759	0.00765	0.0077	0.00776	0.00781	0.00787	0.00792	0.00797	0.00802	0.00806	0.00811	0.00816	0.0082	0.00824	0.00828	0.00832	0.00836	0.00839	0.00843	0.00846
89	0.00518	0.00525	0.00532	0.00539	0.00546	0.00553	0.00559	0.00566	0.00573	0.0058	0.00587	0.00594	0.00601	0.00607	0.00614	0.00621	0.00627	0.00634	0.00641	0.00647	0.00653	0.0066	0.00666	0.00672	0.00678	0.00684	0.0069	0.00696	0.00702	0.00708	0.00713	0.00719	0.00724	0.00729	0.00734	0.00739	0.00744	0.00749	0.00754	0.00758	0.00762	0.00767	0.00771	0.00774	0.00778	0.00782	0.00785	0.00788	0.00791
90	0.00475	0.00482	0.00489	0.00496	0.00502	0.00509	0.00516	0.00523	0.0053	0.00536	0.00543	0.0055	0.00556	0.00563	0.0057	0.00576	0.00583	0.00589	0.00596	0.00602	0.00609	0.00615	0.00621	0.00627	0.00633	0.00639	0.00645	0.00651	0.00657	0.00662	0.00668	0.00673	0.00679	0.00684	0.00689	0.00694	0.00699	0.00703	0.00708	0.00712	0.00716	0.00721	0.00725	0.00728	0.00732	0.00736	0.00739	0.00742	0.00745
91	0.00436	0.00443	0.00449	0.00456	0.00463	0.0047	0.00476	0.00483	0.0049	0.00496	0.00503	0.0051	0.00516	0.00523	0.0053	0.00536	0.00543	0.00549	0.00556	0.00562	0.00569	0.00575	0.00581	0.00587	0.00593	0.00599	0.00605	0.00611	0.00617	0.00623	0.00628	0.00634	0.00639	0.00644	0.00649	0.00654	0.00659	0.00664	0.00669	0.00673	0.00678	0.00682	0.00686	0.0069	0.00693	0.00697	0.007	0.00704	0.00707
92	0.004	0.00407	0.00413	0.0042	0.00427	0.00434	0.0044	0.00447	0.00454	0.0046	0.00467	0.00474	0.00481	0.00487	0.00494	0.00501	0.00507	0.00514	0.0052	0.00527	0.00533	0.0054	0.00546	0.00552	0.00559	0.00565	0.00571	0.00577	0.00583	0.00588	0.00594	0.006	0.00605	0.00611	0.00616	0.00621	0.00626	0.00631	0.00636	0.00641	0.00645	0.00649	0.00654	0.00658	0.00662	0.00665	0.00669	0.00673	0.00676
93	0.00368	0.00374	0.00381	0.00388	0.00395	0.00402	0.00408	0.00415	0.00422	0.00429	0.00436	0.00443	0.00449	0.00456	0.00463	0.0047	0.00477	0.00483	0.0049	0.00497	0.00503	0.0051	0.00516	0.00523	0.00529	0.00535	0.00542	0.00548	0.00554	0.0056	0.00566	0.00572	0.00577	0.00583	0.00588	0.00594	0.00599	0.00604	0.00609	0.00614	0.00619	0.00623	0.00628	0.00632	0.00636	0.0064	0.00644	0.00648	0.00651
94	0.0034	0.00347	0.00353	0.0036	0.00367	0.00374	0.00381	0.00388	0.00395	0.00402	0.00409	0.00416	0.00423	0.0043	0.00437	0.00444	0.00451	0.00458	0.00465	0.00471	0.00478	0.00485	0.00492	0.00498	0.00505	0.00511	0.00518	0.00524	0.00531	0.00537	0.00543	0.00549	0.00555	0.00561	0.00566	0.00572	0.00578	0.00583	0.00588	0.00593	0.00598	0.00603	0.00608	0.00613	0.00617	0.00621	0.00625	0.00629	0.00633
95	0.00316	0.00323	0.0033	0.00337	0.00344	0.00352	0.00359	0.00366	0.00373	0.0038	0.00387	0.00394	0.00402	0.00409	0.00416	0.00423	0.0043	0.00437	0.00444	0.00451	0.00458	0.00465	0.00472	0.00479	0.00486	0.00493	0.00499	0.00506	0.00513	0.00519	0.00525	0.00532	0.00538	0.00544	0.0055	0.00556	0.00562	0.00567	0.00573	0.00578	0.00583	0.00589	0.00594	0.00598	0.00603	0.00608	0.00612	0.00616	0.00621
96	0.00299	0.00306	0.00313	0.0032	0.00327	0.00334	0.00342	0.00349	0.00356	0.00364	0.00371	0.00378	0.00386	0.00393	0.004	0.00408	0.00415	0.00422	0.0043	0.00437	0.00444	0.00451	0.00458	0.00466	0.00473	0.0048	0.00486	0.00493	0.005	0.00507	0.00513	0.0052	0.00526	0.00533	0.00539	0.00545	0.00551	0.00557	0.00563	0.00568	0.00574	0.00579	0.00585	0.0059	0.00595	0.00599	0.00604	0.00609	0.00613
97	0.00287	0.00294	0.00301	0.00308	0.00316	0.00323	0.00331	0.00338	0.00346	0.00353	0.00361	0.00368	0.00376	0.00383	0.00391	0.00398	0.00406	0.00413	0.00421	0.00428	0.00435	0.00443	0.0045	0.00457	0.00465	0.00472	0.00479	0.00486	0.00493	0.005	0.00507	0.00513	0.0052	0.00526	0.00533	0.00539	0.00546	0.00552	0.00558	0.00564	0.00569	0.00575	0.00581	0.00586	0.00591	0.00596	0.00601	0.00606	0.00611
98	0.00281	0.00288	0.00295	0.00303	0.0031	0.00318	0.00325	0.00333	0.00341	0.00348	0.00356	0.00363	0.00371	0.00379	0.00386	0.00394	0.00402	0.00409	0.00417	0.00425	0.00432	0.0044	0.00447	0.00455	0.00462	0.00469	0.00477	0.00484	0.00491	0.00498	0.00505	0.00512	0.00519	0.00525	0.00532	0.00539	0.00545	0.00551	0.00558	0.00564	0.0057	0.00576	0.00581	0.00587	0.00592	0.00598	0.00603	0.00608	0.00613
99	0.00281	0.00288	0.00296	0.00303	0.00311	0.00318	0.00326	0.00334	0.00341	0.00349	0.00357	0.00365	0.00372	0.0038	0.00388	0.00396	0.00403	0.00411	0.00419	0.00426	0.00434	0.00442	0.00449	0.00457	0.00464	0.00472	0.00479	0.00487	0.00494	0.00501	0.00508	0.00515	0.00522	0.00529	0.00536	0.00543	0.00549	0.00556	0.00562	0.00569	0.00575	0.00581	0.00587	0.00592	0.00598	0.00604	0.00609	0.00614	0.00619
100	0.00287	0.00294	0.00302	0.00309	0.00317	0.00325	0.00332	0.0034	0.00348	0.00355	0.00363	0.00371	0.00379	0.00386	0.00394	0.00402	0.0041	0.00418	0.00426	0.00433	0.00441	0.00449	0.00456	0.00464	0.00472	0.00479	0.00487	0.00494	0.00502	0.00509	0.00516	0.00524	0.00531	0.00538	0.00545	0.00551	0.00558	0.00565	0.00571	0.00578	0.00584	0.0059	0.00596	0.00602	0.00608	0.00614	0.00619	0.00624	0.0063
101	0.00298	0.00305	0.00313	0.0032	0.00328	0.00335	0.00343	0.00351	0.00358	0.00366	0.00374	0.00382	0.0039	0.00397	0.00405	0.00413	0.00421	0.00429	0.00437	0.00445	0.00452	0.0046	0.00468	0.00476	0.00483	0.00491	0.00499	0.00506	0.00514	0.00521	0.00528	0.00536	0.00543	0.0055	0.00557	0.00564	0.00571	0.00577	0.00584	0.00591	0.00597	0.00603	0.00609	0.00615	0.00621	0.00627	0.00633	0.00638	0.00643
102	0.00312	0.0032	0.00327	0.00335	0.00342	0.0035	0.00358	0.00365	0.00373	0.00381	0.00389	0.00396	0.00404	0.00412	0.0042	0.00428	0.00436	0.00444	0.00451	0.00459	0.00467	0.00475	0.00483	0.00491	0.00498	0.00506	0.00514	0.00521	0.00529	0.00536	0.00544	0.00551	0.00558	0.00566	0.00573	0.0058	0.00587	0.00593	0.006	0.00607	0.00613	0.0062	0.00626	0.00632	0.00638	0.00644	0.00649	0.00655	0.0066
103	0.0033	0.00337	0.00345	0.00352	0.0036	0.00367	0.00375	0.00383	0.0039	0.00398	0.00406	0.00414	0.00422	0.0043	0.00437	0.00445	0.00453	0.00461	0.00469	0.00477	0.00485	0.00493	0.00501	0.00508	0.00516	0.00524	0.00532	0.00539	0.00547	0.00554	0.00562	0.00569	0.00577	0.00584	0.00591	0.00598	0.00605	0.00612	0.00619	0.00625	0.00632	0.00638	0.00645	0.00651	0.00657	0.00663	0.00669	0.00674	0.0068
104	0.00349	0.00356	0.00364	0.00371	0.00379	0.00387	0.00394	0.00402	0.0041	0.00418	0.00425	0.00433	0.00441	0.00449	0.00457	0.00465	0.00473	0.00481	0.00489	0.00497	0.00505	0.00513	0.0052	0.00528	0.00536	0.00544	0.00552	0.00559	0.00567	0.00575	0.00582	0.00589	0.00597	0.00604	0.00611	0.00618	0.00625	0.00632	0.00639	0.00646	0.00653	0.00659	0.00665	0.00672	0.00678	0.00684	0.0069	0.00695	0.00701
105	0.00369	0.00376	0.00384	0.00392	0.00399	0.00407	0.00415	0.00422	0.0043	0.00438	0.00446	0.00454	0.00462	0.0047	0.00478	0.00486	0.00494	0.00502	0.0051	0.00518	0.00526	0.00534	0.00542	0.0055	0.00557	0.00565	0.00573	0.00581	0.00588	0.00596	0.00604	0.00611	0.00618	0.00626	0.00633	0.0064	0.00647	0.00654	0.00661	0.00668	0.00674	0.00681	0.00687	0.00694	0.007	0.00706	0.00712	0.00718	0.00723
106	0.00389	0.00397	0.00404	0.00412	0.0042	0.00428	0.00436	0.00443	0.00451	0.00459	0.00467	0.00475	0.00483	0.00491	0.00499	0.00507	0.00515	0.00523	0.00531	0.00539	0.00547	0.00555	0.00563	0.00571	0.00579	0.00587	0.00595	0.00603	0.0061	0.00618	0.00626	0.00633	0.00641	0.00648	0.00655	0.00663	0.0067	0.00677	0.00684	0.0069	0.00697	0.00704	0.0071	0.00716	0.00723	0.00729	0.00735	0.0074	0.00746
107	0.00409	0.00417	0.00425	0.00432	0.0044	0.00448	0.00456	0.00464	0.00472	0.0048	0.00488	0.00496	0.00504	0.00512	0.00521	0.00529	0.00537	0.00545	0.00553	0.00561	0.00569	0.00577	0.00585	0.00593	0.00601	0.00609	0.00617	0.00625	0.00633	0.0064	0.00648	0.00655	0.00663	0.0067	0.00678	0.00685	0.00692	0.00699	0.00706	0.00713	0.0072	0.00726	0.00733	0.00739	0.00745	0.00751	0.00757	0.00763	0.00769
108	0.00428	0.00436	0.00444	0.00452	0.0046	0.00468	0.00476	0.00484	0.00492	0.005	0.00509	0.00517	0.00525	0.00533	0.00541	0.00549	0.00558	0.00566	0.00574	0.00582	0.0059	0.00598	0.00607	0.00615	0.00623	0.00631	0.00638	0.00646	0.00654	0.00662	0.0067	0.00677	0.00685	0.00692	0.00699	0.00707	0.00714	0.00721	0.00728	0.00735	0.00741	0.00748	0.00754	0.00761	0.00767	0.00773	0.00779	0.00785	0.0079
109	0.00446	0.00454	0.00462	0.0047	0.00479	0.00487	0.00495	0.00503	0.00511	0.00519	0.00528	0.00536	0.00544	0.00553	0.00561	0.00569	0.00577	0.00586	0.00594	0.00602	0.0061	0.00619	0.00627	0.00635	0.00643	0.00651	0.00659	0.00667	0.00675	0.00682	0.0069	0.00698	0.00705	0.00713	0.0072	0.00727	0.00735	0.00742	0.00749	0.00755	0.00762	0.00769	0.00775	0.00782	0.00788	0.00794	0.008	0.00805	0.00811
110	0.00463	0.00471	0.00479	0.00487	0.00496	0.00504	0.00512	0.0052	0.00529	0.00537	0.00546	0.00554	0.00562	0.00571	0.00579	0.00588	0.00596	0.00604	0.00613	0.00621	0.00629	0.00637	0.00646	0.00654	0.00662	0.0067	0.00678	0.00686	0.00694	0.00702	0.00709	0.00717	0.00725	0.00732	0.00739	0.00747	0.00754	0.00761	0.00768	0.00775	0.00781	0.00788	0.00794	0.00801	0.00807	0.00813	0.00819	0.00824	0.0083
111	0.00478	0.00486	0.00494	0.00503	0.00511	0.00519	0.00528	0.00536	0.00545	0.00553	0.00562	0.0057	0.00579	0.00587	0.00596	0.00604	0.00613	0.00621	0.00629	0.00638	0.00646	0.00655	0.00663	0.00671	0.00679	0.00687	0.00695	0.00703	0.00711	0.00719	0.00727	0.00734	0.00742	0.0075	0.00757	0.00764	0.00771	0.00778	0.00785	0.00792	0.00799	0.00805	0.00811	0.00818	0.00824	0.0083	0.00835	0.00841	0.00847
112	0.00491	0.00499	0.00507	0.00516	0.00524	0.00533	0.00541	0.0055	0.00559	0.00567	0.00576	0.00584	0.00593	0.00602	0.0061	0.00619	0.00627	0.00636	0.00644	0.00653	0.00661	0.0067	0.00678	0.00686	0.00695	0.00703	0.00711	0.00719	0.00727	0.00735	0.00742	0.0075	0.00758	0.00765	0.00772	0.0078	0.00787	0.00794	0.008	0.00807	0.00814	0.0082	0.00826	0.00833	0.00839	0.00844	0.0085	0.00856	0.00861
113	0.00501	0.0051	0.00519	0.00527	0.00536	0.00544	0.00553	0.00562	0.00571	0.00579	0.00588	0.00597	0.00605	0.00614	0.00623	0.00632	0.0064	0.00649	0.00657	0.00666	0.00674	0.00683	0.00691	0.007	0.00708	0.00716	0.00724	0.00732	0.0074	0.00748	0.00756	0.00763	0.00771	0.00778	0.00786	0.00793	0.008	0.00807	0.00814	0.0082	0.00827	0.00833	0.00839	0.00845	0.00851	0.00857	0.00862	0.00868	0.00873
114	0.0051	0.00519	0.00528	0.00536	0.00545	0.00554	0.00563	0.00572	0.0058	0.00589	0.00598	0.00607	0.00616	0.00625	0.00633	0.00642	0.00651	0.0066	0.00668	0.00677	0.00685	0.00694	0.00702	0.00711	0.00719	0.00727	0.00735	0.00743	0.00751	0.00759	0.00767	0.00775	0.00782	0.0079	0.00797	0.00804	0.00811	0.00818	0.00824	0.00831	0.00837	0.00844	0.0085	0.00856	0.00861	0.00867	0.00872	0.00877	0.00882
115	0.00517	0.00526	0.00535	0.00543	0.00552	0.00561	0.0057	0.00579	0.00588	0.00597	0.00606	0.00615	0.00624	0.00633	0.00642	0.00651	0.00659	0.00668	0.00677	0.00686	0.00694	0.00703	0.00711	0.0072	0.00728	0.00736	0.00745	0.00753	0.00761	0.00768	0.00776	0.00784	0.00791	0.00799	0.00806	0.00813	0.0082	0.00827	0.00833	0.0084	0.00846	0.00852	0.00858	0.00864	0.00869	0.00875	0.0088	0.00885	0.00889
116	0.00521	0.0053	0.00539	0.00548	0.00557	0.00566	0.00576	0.00585	0.00594	0.00603	0.00612	0.00621	0.0063	0.00639	0.00648	0.00657	0.00666	0.00675	0.00684	0.00692	0.00701	0.0071	0.00718	0.00727	0.00735	0.00744	0.00752	0.0076	0.00768	0.00776	0.00783	0.00791	0.00799	0.00806	0.00813	0.0082	0.00827	0.00834	0.0084	0.00847	0.00853	0.00859	0.00864	0.0087	0.00875	0.00881	0.00886	0.0089	0.00895
117	0.00524	0.00533	0.00542	0.00551	0.0056	0.0057	0.00579	0.00588	0.00597	0.00606	0.00616	0.00625	0.00634	0.00643	0.00652	0.00661	0.0067	0.00679	0.00688	0.00697	0.00706	0.00715	0.00723	0.00732	0.0074	0.00749	0.00757	0.00765	0.00773	0.00781	0.00789	0.00797	0.00804	0.00811	0.00818	0.00825	0.00832	0.00839	0.00845	0.00852	0.00858	0.00864	0.00869	0.00875	0.0088	0.00885	0.0089	0.00894	0.00899
118	0.00524	0.00534	0.00543	0.00552	0.00561	0.00571	0.0058	0.00589	0.00599	0.00608	0.00617	0.00627	0.00636	0.00645	0.00654	0.00664	0.00673	0.00682	0.00691	0.007	0.00709	0.00718	0.00727	0.00735	0.00744	0.00752	0.00761	0.00769	0.00777	0.00785	0.00793	0.008	0.00808	0.00815	0.00822	0.00829	0.00836	0.00843	0.00849	0.00856	0.00862	0.00867	0.00873	0.00878	0.00883	0.00888	0.00893	0.00897	0.00901
119	0.00523	0.00532	0.00542	0.00551	0.0056	0.0057	0.00579	0.00589	0.00598	0.00608	0.00617	0.00627	0.00636	0.00645	0.00655	0.00664	0.00674	0.00683	0.00692	0.00701	0.0071	0.00719	0.00728	0.00737	0.00746	0.00754	0.00763	0.00771	0.00779	0.00787	0.00795	0.00803	0.00811	0.00818	0.00825	0.00832	0.00839	0.00846	0.00852	0.00858	0.00864	0.0087	0.00876	0.00881	0.00886	0.00891	0.00895	0.009	0.00903
120	0.00519	0.00529	0.00538	0.00548	0.00557	0.00567	0.00577	0.00586	0.00596	0.00605	0.00615	0.00625	0.00634	0.00644	0.00653	0.00663	0.00672	0.00682	0.00691	0.00701	0.0071	0.00719	0.00728	0.00737	0.00746	0.00755	0.00763	0.00772	0.0078	0.00788	0.00797	0.00804	0.00812	0.0082	0.00827	0.00834	0.00841	0.00848	0.00855	0.00861	0.00867	0.00873	0.00878	0.00884	0.00889	0.00893	0.00898	0.00902	0.00906
121	0.00514	0.00524	0.00533	0.00543	0.00552	0.00562	0.00572	0.00582	0.00592	0.00601	0.00611	0.00621	0.00631	0.00641	0.0065	0.0066	0.0067	0.00679	0.00689	0.00699	0.00708	0.00717	0.00727	0.00736	0.00745	0.00754	0.00763	0.00772	0.0078	0.00789	0.00797	0.00805	0.00813	0.00821	0.00828	0.00836	0.00843	0.0085	0.00856	0.00863	0.00869	0.00875	0.00881	0.00886	0.00891	0.00896	0.00901	0.00905	0.00909
122	0.00507	0.00516	0.00526	0.00536	0.00546	0.00556	0.00566	0.00576	0.00586	0.00596	0.00606	0.00616	0.00626	0.00636	0.00646	0.00656	0.00666	0.00676	0.00685	0.00695	0.00705	0.00715	0.00724	0.00734	0.00743	0.00752	0.00761	0.0077	0.00779	0.00788	0.00797	0.00805	0.00813	0.00821	0.00829	0.00837	0.00844	0.00851	0.00858	0.00865	0.00871	0.00878	0.00883	0.00889	0.00894	0.00899	0.00904	0.00908	0.00912
123	0.00498	0.00508	0.00518	0.00528	0.00538	0.00548	0.00558	0.00568	0.00578	0.00588	0.00599	0.00609	0.00619	0.00629	0.0064	0.0065	0.0066	0.0067	0.0068	0.0069	0.007	0.0071	0.0072	0.0073	0.0074	0.0075	0.00759	0.00768	0.00778	0.00787	0.00796	0.00804	0.00813	0.00821	0.0083	0.00838	0.00845	0.00853	0.0086	0.00867	0.00874	0.00881	0.00887	0.00893	0.00898	0.00904	0.00909	0.00913	0.00918
124	0.00487	0.00497	0.00507	0.00517	0.00528	0.00538	0.00548	0.00558	0.00569	0.00579	0.0059	0.006	0.00611	0.00621	0.00632	0.00643	0.00653	0.00664	0.00674	0.00685	0.00695	0.00705	0.00716	0.00726	0.00736	0.00746	0.00756	0.00766	0.00775	0.00785	0.00794	0.00803	0.00812	0.00821	0.0083	0.00838	0.00847	0.00855	0.00862	0.0087	0.00877	0.00884	0.00891	0.00897	0.00903	0.00909	0.00915	0.0092	0.00924
125	0.00475	0.00485	0.00495	0.00506	0.00516	0.00526	0.00537	0.00548	0.00558	0.00569	0.0058	0.00591	0.00601	0.00612	0.00623	0.00634	0.00645	0.00656	0.00667	0.00677	0.00688	0.00699	0.0071	0.0072	0.00731	0.00741	0.00752	0.00762	0.00772	0.00782	0.00792	0.00802	0.00812	0.00821	0.0083	0.00839	0.00848	0.00857	0.00865	0.00873	0.00881	0.00888	0.00896	0.00903	0.00909	0.00916	0.00922	0.00927	0.00933
126	0.00462	0.00472	0.00482	0.00493	0.00503	0.00514	0.00525	0.00535	0.00546	0.00557	0.00568	0.00579	0.00591	0.00602	0.00613	0.00624	0.00635	0.00647	0.00658	0.00669	0.00681	0.00692	0.00703	0.00714	0.00725	0.00736	0.00747	0.00758	0.00769	0.00779	0.0079	0.008	0.0081	0.0082	0.0083	0.0084	0.00849	0.00859	0.00868	0.00876	0.00885	0.00893	0.00901	0.00909	0.00916	0.00923	0.0093	0.00937	0.00943
127	0.00447	0.00457	0.00467	0.00478	0.00489	0.005	0.00511	0.00522	0.00533	0.00544	0.00556	0.00567	0.00579	0.0059	0.00602	0.00613	0.00625	0.00637	0.00649	0.0066	0.00672	0.00684	0.00696	0.00707	0.00719	0.0073	0.00742	0.00753	0.00765	0.00776	0.00787	0.00798	0.00809	0.0082	0.0083	0.00841	0.00851	0.00861	0.00871	0.0088	0.0089	0.00899	0.00908	0.00916	0.00924	0.00932	0.0094	0.00947	0.00954
128	0.00431	0.00441	0.00452	0.00463	0.00473	0.00485	0.00496	0.00507	0.00519	0.0053	0.00542	0.00554	0.00566	0.00577	0.00589	0.00602	0.00614	0.00626	0.00638	0.0065	0.00663	0.00675	0.00687	0.00699	0.00712	0.00724	0.00736	0.00748	0.0076	0.00772	0.00784	0.00796	0.00807	0.00819	0.0083	0.00841	0.00852	0.00863	0.00874	0.00884	0.00895	0.00905	0.00914	0.00924	0.00933	0.00942	0.0095	0.00959	0.00967
129	0.00413	0.00424	0.00435	0.00446	0.00457	0.00468	0.0048	0.00492	0.00503	0.00515	0.00527	0.00539	0.00552	0.00564	0.00576	0.00589	0.00602	0.00614	0.00627	0.0064	0.00653	0.00665	0.00678	0.00691	0.00704	0.00717	0.0073	0.00743	0.00755	0.00768	0.00781	0.00793	0.00806	0.00818	0.0083	0.00842	0.00854	0.00866	0.00877	0.00889	0.009	0.00911	0.00921	0.00932	0.00942	0.00952	0.00962	0.00971	0.0098
130	0.00396	0.00407	0.00418	0.00429	0.0044	0.00452	0.00463	0.00475	0.00487	0.005	0.00512	0.00525	0.00537	0.0055	0.00563	0.00576	0.00589	0.00602	0.00615	0.00629	0.00642	0.00655	0.00669	0.00682	0.00696	0.00709	0.00723	0.00737	0.0075	0.00763	0.00777	0.0079	0.00803	0.00817	0.0083	0.00843	0.00855	0.00868	0.00881	0.00893	0.00905	0.00917	0.00929	0.0094	0.00952	0.00963	0.00973	0.00984	0.00994
131	0.00377	0.00388	0.004	0.00411	0.00423	0.00435	0.00447	0.00459	0.00471	0.00484	0.00496	0.00509	0.00522	0.00536	0.00549	0.00562	0.00576	0.0059	0.00603	0.00617	0.00631	0.00645	0.00659	0.00673	0.00688	0.00702	0.00716	0.0073	0.00745	0.00759	0.00773	0.00787	0.00801	0.00815	0.00829	0.00843	0.00857	0.0087	0.00884	0.00897	0.0091	0.00923	0.00936	0.00949	0.00961	0.00973	0.00985	0.00997	0.01008
132	0.00359	0.0037	0.00382	0.00393	0.00405	0.00417	0.0043	0.00442	0.00455	0.00468	0.00481	0.00494	0.00508	0.00521	0.00535	0.00549	0.00563	0.00577	0.00591	0.00606	0.0062	0.00635	0.0065	0.00664	0.00679	0.00694	0.00709	0.00724	0.00739	0.00754	0.00769	0.00784	0.00799	0.00814	0.00828	0.00843	0.00858	0.00872	0.00887	0.00901	0.00915	0.00929	0.00943	0.00957	0.00971	0.00984	0.00997	0.0101	0.01022
133	0.00341	0.00352	0.00364	0.00376	0.00388	0.004	0.00413	0.00426	0.00439	0.00452	0.00466	0.00479	0.00493	0.00507	0.00521	0.00536	0.0055	0.00565	0.0058	0.00595	0.0061	0.00625	0.0064	0.00656	0.00671	0.00687	0.00702	0.00718	0.00734	0.00749	0.00765	0.00781	0.00796	0.00812	0.00828	0.00843	0.00859	0.00875	0.0089	0.00905	0.0092	0.00936	0.0095	0.00965	0.0098	0.00994	0.01009	0.01023	0.01036
134	0.00324	0.00335	0.00347	0.00359	0.00372	0.00384	0.00397	0.0041	0.00424	0.00437	0.00451	0.00465	0.00479	0.00494	0.00508	0.00523	0.00538	0.00553	0.00569	0.00584	0.006	0.00615	0.00631	0.00647	0.00663	0.0068	0.00696	0.00712	0.00728	0.00745	0.00761	0.00778	0.00794	0.00811	0.00827	0.00844	0.0086	0.00877	0.00893	0.00909	0.00925	0.00941	0.00957	0.00973	0.00989	0.01004	0.0102	0.01035	0.0105
135	0.00308	0.0032	0.00332	0.00344	0.00357	0.0037	0.00383	0.00396	0.0041	0.00424	0.00438	0.00452	0.00467	0.00482	0.00497	0.00512	0.00527	0.00543	0.00559	0.00574	0.00591	0.00607	0.00623	0.0064	0.00656	0.00673	0.0069	0.00707	0.00724	0.00741	0.00758	0.00775	0.00793	0.0081	0.00827	0.00844	0.00862	0.00879	0.00896	0.00913	0.0093	0.00947	0.00964	0.00981	0.00997	0.01014	0.0103	0.01047	0.01063
136	0.00294	0.00306	0.00318	0.00331	0.00344	0.00357	0.0037	0.00384	0.00398	0.00412	0.00426	0.00441	0.00456	0.00471	0.00486	0.00502	0.00518	0.00534	0.0055	0.00566	0.00583	0.00599	0.00616	0.00633	0.00651	0.00668	0.00685	0.00703	0.0072	0.00738	0.00756	0.00774	0.00791	0.00809	0.00827	0.00845	0.00863	0.00881	0.00899	0.00917	0.00935	0.00953	0.0097	0.00988	0.01006	0.01023	0.0104	0.01058	0.01075
137	0.00282	0.00294	0.00307	0.0032	0.00333	0.00346	0.0036	0.00373	0.00388	0.00402	0.00417	0.00432	0.00447	0.00462	0.00478	0.00494	0.0051	0.00526	0.00543	0.0056	0.00576	0.00594	0.00611	0.00628	0.00646	0.00664	0.00681	0.00699	0.00718	0.00736	0.00754	0.00772	0.00791	0.00809	0.00828	0.00847	0.00865	0.00884	0.00902	0.00921	0.0094	0.00958	0.00977	0.00995	0.01013	0.01032	0.0105	0.01068	0.01086
138	0.00273	0.00285	0.00298	0.00311	0.00324	0.00338	0.00352	0.00366	0.0038	0.00395	0.0041	0.00425	0.0044	0.00456	0.00472	0.00488	0.00504	0.00521	0.00538	0.00555	0.00572	0.00589	0.00607	0.00625	0.00643	0.00661	0.00679	0.00697	0.00716	0.00735	0.00753	0.00772	0.00791	0.0081	0.00829	0.00848	0.00867	0.00886	0.00906	0.00925	0.00944	0.00963	0.00982	0.01001	0.0102	0.01039	0.01058	0.01077	0.01096
139	0.00267	0.0028	0.00292	0.00305	0.00319	0.00332	0.00346	0.00361	0.00375	0.0039	0.00405	0.0042	0.00436	0.00452	0.00468	0.00484	0.00501	0.00517	0.00534	0.00552	0.00569	0.00587	0.00605	0.00623	0.00641	0.00659	0.00678	0.00697	0.00715	0.00734	0.00753	0.00773	0.00792	0.00811	0.00831	0.0085	0.0087	0.00889	0.00909	0.00929	0.00948	0.00968	0.00988	0.01007	0.01027	0.01046	0.01066	0.01085	0.01104
140	0.00265	0.00277	0.0029	0.00303	0.00316	0.0033	0.00344	0.00358	0.00373	0.00388	0.00403	0.00418	0.00434	0.0045	0.00466	0.00482	0.00499	0.00516	0.00533	0.00551	0.00568	0.00586	0.00604	0.00622	0.00641	0.00659	0.00678	0.00697	0.00716	0.00735	0.00754	0.00774	0.00793	0.00813	0.00833	0.00853	0.00873	0.00892	0.00912	0.00932	0.00952	0.00972	0.00992	0.01012	0.01032	0.01052	0.01072	0.01092	0.01112
141	0.00265	0.00278	0.0029	0.00304	0.00317	0.00331	0.00344	0.00359	0.00373	0.00388	0.00403	0.00419	0.00434	0.0045	0.00466	0.00483	0.005	0.00517	0.00534	0.00551	0.00569	0.00587	0.00605	0.00623	0.00642	0.0066	0.00679	0.00698	0.00717	0.00737	0.00756	0.00776	0.00796	0.00815	0.00835	0.00855	0.00875	0.00895	0.00916	0.00936	0.00956	0.00976	0.00997	0.01017	0.01037	0.01057	0.01078	0.01098	0.01118
142	0.00269	0.00281	0.00294	0.00307	0.0032	0.00334	0.00347	0.00362	0.00376	0.00391	0.00406	0.00421	0.00437	0.00453	0.00469	0.00485	0.00502	0.00519	0.00536	0.00554	0.00571	0.00589	0.00607	0.00626	0.00644	0.00663	0.00682	0.00701	0.0072	0.00739	0.00759	0.00778	0.00798	0.00818	0.00838	0.00858	0.00878	0.00898	0.00918	0.00939	0.00959	0.0098	0.01	0.0102	0.01041	0.01061	0.01081	0.01102	0.01122
143	0.00274	0.00287	0.00299	0.00312	0.00325	0.00339	0.00353	0.00367	0.00381	0.00396	0.00411	0.00426	0.00441	0.00457	0.00473	0.00489	0.00506	0.00523	0.0054	0.00557	0.00575	0.00593	0.00611	0.00629	0.00647	0.00666	0.00685	0.00704	0.00723	0.00742	0.00761	0.00781	0.00801	0.0082	0.0084	0.0086	0.0088	0.00901	0.00921	0.00941	0.00961	0.00982	0.01002	0.01023	0.01043	0.01063	0.01084	0.01104	0.01124
144	0.00282	0.00294	0.00307	0.00319	0.00332	0.00346	0.00359	0.00373	0.00387	0.00402	0.00417	0.00432	0.00447	0.00463	0.00479	0.00495	0.00511	0.00528	0.00545	0.00562	0.00579	0.00597	0.00615	0.00633	0.00651	0.00669	0.00688	0.00707	0.00726	0.00745	0.00764	0.00784	0.00803	0.00823	0.00842	0.00862	0.00882	0.00902	0.00922	0.00942	0.00963	0.00983	0.01003	0.01023	0.01044	0.01064	0.01084	0.01104	0.01124
145	0.00291	0.00303	0.00315	0.00328	0.0034	0.00354	0.00367	0.00381	0.00395	0.00409	0.00424	0.00439	0.00454	0.00469	0.00485	0.00501	0.00517	0.00533	0.0055	0.00567	0.00584	0.00602	0.00619	0.00637	0.00655	0.00673	0.00692	0.0071	0.00729	0.00748	0.00767	0.00786	0.00805	0.00824	0.00844	0.00864	0.00883	0.00903	0.00923	0.00943	0.00963	0.00983	0.01002	0.01022	0.01042	0.01062	0.01082	0.01102	0.01122
146	0.00301	0.00312	0.00324	0.00337	0.00349	0.00362	0.00375	0.00389	0.00403	0.00417	0.00431	0.00446	0.00461	0.00476	0.00491	0.00507	0.00523	0.00539	0.00556	0.00572	0.00589	0.00606	0.00624	0.00641	0.00659	0.00677	0.00695	0.00713	0.00731	0.0075	0.00769	0.00787	0.00806	0.00825	0.00845	0.00864	0.00883	0.00903	0.00922	0.00941	0.00961	0.00981	0.01	0.0102	0.01039	0.01059	0.01078	0.01098	0.01117
147	0.0031	0.00322	0.00334	0.00346	0.00358	0.00371	0.00384	0.00397	0.00411	0.00425	0.00439	0.00453	0.00468	0.00483	0.00498	0.00513	0.00529	0.00545	0.00561	0.00577	0.00594	0.00611	0.00628	0.00645	0.00662	0.0068	0.00697	0.00715	0.00733	0.00751	0.0077	0.00788	0.00807	0.00825	0.00844	0.00863	0.00882	0.00901	0.0092	0.00939	0.00958	0.00977	0.00996	0.01015	0.01034	0.01053	0.01072	0.01091	0.0111
148	0.0032	0.00331	0.00343	0.00355	0.00367	0.00379	0.00392	0.00405	0.00418	0.00432	0.00446	0.0046	0.00474	0.00489	0.00504	0.00519	0.00534	0.0055	0.00566	0.00582	0.00598	0.00614	0.00631	0.00648	0.00664	0.00682	0.00699	0.00716	0.00734	0.00752	0.00769	0.00787	0.00805	0.00824	0.00842	0.0086	0.00879	0.00897	0.00915	0.00934	0.00953	0.00971	0.0099	0.01008	0.01027	0.01045	0.01064	0.01082	0.011
149	0.00328	0.0034	0.00351	0.00363	0.00375	0.00387	0.004	0.00412	0.00426	0.00439	0.00452	0.00466	0.0048	0.00495	0.00509	0.00524	0.00539	0.00554	0.00569	0.00585	0.00601	0.00617	0.00633	0.00649	0.00666	0.00682	0.00699	0.00716	0.00733	0.00751	0.00768	0.00785	0.00803	0.0082	0.00838	0.00856	0.00874	0.00892	0.00909	0.00927	0.00945	0.00963	0.00981	0.00999	0.01017	0.01035	0.01052	0.0107	0.01088
150	0.00336	0.00347	0.00359	0.0037	0.00382	0.00394	0.00406	0.00419	0.00432	0.00445	0.00458	0.00471	0.00485	0.00499	0.00513	0.00528	0.00542	0.00557	0.00572	0.00587	0.00602	0.00618	0.00634	0.0065	0.00666	0.00682	0.00698	0.00715	0.00731	0.00748	0.00765	0.00782	0.00799	0.00816	0.00833	0.0085	0.00867	0.00884	0.00901	0.00919	0.00936	0.00953	0.0097	0.00987	0.01005	0.01022	0.01039	0.01056	0.01072
151	0.00343	0.00354	0.00365	0.00376	0.00388	0.004	0.00412	0.00424	0.00436	0.00449	0.00462	0.00475	0.00489	0.00502	0.00516	0.0053	0.00544	0.00558	0.00573	0.00588	0.00603	0.00618	0.00633	0.00648	0.00664	0.0068	0.00695	0.00711	0.00727	0.00744	0.0076	0.00776	0.00792	0.00809	0.00825	0.00842	0.00858	0.00875	0.00891	0.00908	0.00924	0.00941	0.00957	0.00974	0.0099	0.01006	0.01022	0.01039	0.01054
152	0.00348	0.00359	0.0037	0.00381	0.00392	0.00404	0.00415	0.00427	0.0044	0.00452	0.00465	0.00477	0.00491	0.00504	0.00517	0.00531	0.00545	0.00558	0.00573	0.00587	0.00601	0.00616	0.00631	0.00646	0.00661	0.00676	0.00691	0.00706	0.00722	0.00737	0.00753	0.00769	0.00784	0.008	0.00816	0.00832	0.00847	0.00863	0.00879	0.00895	0.00911	0.00926	0.00942	0.00958	0.00973	0.00988	0.01004	0.01019	0.01034
153	0.00352	0.00363	0.00373	0.00384	0.00395	0.00406	0.00418	0.0043	0.00441	0.00453	0.00466	0.00478	0.00491	0.00504	0.00517	0.0053	0.00543	0.00557	0.0057	0.00584	0.00598	0.00612	0.00627	0.00641	0.00655	0.0067	0.00685	0.00699	0.00714	0.00729	0.00744	0.00759	0.00774	0.00789	0.00804	0.00819	0.00835	0.0085	0.00865	0.0088	0.00895	0.0091	0.00925	0.00939	0.00954	0.00969	0.00983	0.00997	0.01012
154	0.00355	0.00365	0.00375	0.00386	0.00397	0.00408	0.00419	0.0043	0.00442	0.00453	0.00465	0.00477	0.0049	0.00502	0.00515	0.00527	0.0054	0.00553	0.00566	0.0058	0.00593	0.00607	0.00621	0.00634	0.00648	0.00662	0.00676	0.00691	0.00705	0.00719	0.00733	0.00748	0.00762	0.00777	0.00791	0.00805	0.0082	0.00834	0.00848	0.00863	0.00877	0.00891	0.00905	0.00919	0.00933	0.00947	0.0096	0.00974	0.00987
155	0.00355	0.00365	0.00376	0.00386	0.00396	0.00407	0.00418	0.00429	0.0044	0.00451	0.00463	0.00475	0.00486	0.00498	0.00511	0.00523	0.00535	0.00548	0.00561	0.00574	0.00587	0.006	0.00613	0.00626	0.00639	0.00653	0.00666	0.0068	0.00694	0.00707	0.00721	0.00735	0.00748	0.00762	0.00776	0.00789	0.00803	0.00817	0.0083	0.00844	0.00857	0.00871	0.00884	0.00897	0.0091	0.00923	0.00935	0.00948	0.0096
156	0.00355	0.00364	0.00374	0.00384	0.00394	0.00405	0.00415	0.00426	0.00437	0.00448	0.00459	0.0047	0.00482	0.00493	0.00505	0.00517	0.00529	0.00541	0.00553	0.00565	0.00578	0.0059	0.00603	0.00616	0.00629	0.00642	0.00654	0.00667	0.0068	0.00693	0.00707	0.0072	0.00733	0.00746	0.00759	0.00772	0.00785	0.00798	0.00811	0.00823	0.00836	0.00849	0.00861	0.00873	0.00885	0.00897	0.00909	0.00921	0.00932
157	0.00353	0.00362	0.00371	0.00381	0.00391	0.00401	0.00411	0.00421	0.00432	0.00442	0.00453	0.00464	0.00475	0.00486	0.00497	0.00509	0.0052	0.00532	0.00544	0.00556	0.00568	0.0058	0.00592	0.00604	0.00616	0.00628	0.00641	0.00653	0.00666	0.00678	0.0069	0.00703	0.00715	0.00728	0.0074	0.00753	0.00765	0.00777	0.00789	0.00801	0.00813	0.00825	0.00837	0.00848	0.0086	0.00871	0.00882	0.00893	0.00903
158	0.00349	0.00358	0.00367	0.00376	0.00386	0.00396	0.00405	0.00415	0.00425	0.00435	0.00446	0.00456	0.00467	0.00477	0.00488	0.00499	0.0051	0.00521	0.00533	0.00544	0.00555	0.00567	0.00579	0.0059	0.00602	0.00614	0.00625	0.00637	0.00649	0.00661	0.00673	0.00685	0.00697	0.00708	0.0072	0.00732	0.00743	0.00755	0.00767	0.00778	0.00789	0.008	0.00811	0.00822	0.00833	0.00843	0.00853	0.00863	0.00873
159	0.00344	0.00352	0.00361	0.0037	0.00379	0.00389	0.00398	0.00407	0.00417	0.00427	0.00437	0.00447	0.00457	0.00467	0.00478	0.00488	0.00499	0.00509	0.0052	0.00531	0.00542	0.00553	0.00564	0.00575	0.00586	0.00597	0.00609	0.0062	0.00631	0.00642	0.00654	0.00665	0.00676	0.00688	0.00699	0.0071	0.00721	0.00732	0.00743	0.00753	0.00764	0.00775	0.00785	0.00795	0.00805	0.00815	0.00824	0.00834	0.00843
160	0.00337	0.00345	0.00354	0.00363	0.00371	0.0038	0.00389	0.00398	0.00407	0.00417	0.00426	0.00436	0.00445	0.00455	0.00465	0.00475	0.00485	0.00495	0.00506	0.00516	0.00526	0.00537	0.00548	0.00558	0.00569	0.0058	0.0059	0.00601	0.00612	0.00623	0.00633	0.00644	0.00655	0.00666	0.00676	0.00687	0.00697	0.00708	0.00718	0.00728	0.00738	0.00748	0.00758	0.00767	0.00777	0.00786	0.00795	0.00804	0.00812
161	0.00329	0.00337	0.00345	0.00354	0.00362	0.0037	0.00379	0.00388	0.00396	0.00405	0.00414	0.00423	0.00433	0.00442	0.00451	0.00461	0.0047	0.0048	0.0049	0.005	0.0051	0.0052	0.0053	0.0054	0.0055	0.0056	0.00571	0.00581	0.00591	0.00602	0.00612	0.00622	0.00632	0.00643	0.00653	0.00663	0.00673	0.00683	0.00692	0.00702	0.00712	0.00721	0.0073	0.00739	0.00748	0.00757	0.00765	0.00773	0.00781
162	0.0032	0.00328	0.00335	0.00343	0.00351	0.00359	0.00367	0.00376	0.00384	0.00392	0.00401	0.0041	0.00418	0.00427	0.00436	0.00445	0.00454	0.00464	0.00473	0.00482	0.00492	0.00501	0.00511	0.00521	0.0053	0.0054	0.0055	0.0056	0.0057	0.00579	0.00589	0.00599	0.00609	0.00619	0.00628	0.00638	0.00647	0.00657	0.00666	0.00676	0.00685	0.00694	0.00702	0.00711	0.00719	0.00728	0.00736	0.00743	0.00751
163	0.0031	0.00317	0.00324	0.00332	0.00339	0.00347	0.00355	0.00362	0.0037	0.00378	0.00386	0.00394	0.00403	0.00411	0.0042	0.00428	0.00437	0.00446	0.00455	0.00464	0.00473	0.00482	0.00491	0.005	0.00509	0.00519	0.00528	0.00538	0.00547	0.00556	0.00566	0.00575	0.00585	0.00594	0.00603	0.00613	0.00622	0.00631	0.0064	0.00649	0.00657	0.00666	0.00674	0.00683	0.00691	0.00699	0.00706	0.00713	0.00721
164	0.00299	0.00306	0.00312	0.00319	0.00326	0.00333	0.00341	0.00348	0.00355	0.00363	0.00371	0.00378	0.00386	0.00394	0.00402	0.0041	0.00418	0.00427	0.00435	0.00444	0.00452	0.00461	0.0047	0.00479	0.00487	0.00496	0.00505	0.00514	0.00523	0.00533	0.00542	0.00551	0.0056	0.00569	0.00578	0.00587	0.00596	0.00604	0.00613	0.00622	0.0063	0.00638	0.00647	0.00655	0.00662	0.0067	0.00677	0.00684	0.00691
165	0.00287	0.00293	0.00299	0.00306	0.00312	0.00319	0.00326	0.00333	0.0034	0.00347	0.00354	0.00361	0.00368	0.00376	0.00383	0.00391	0.00399	0.00407	0.00415	0.00423	0.00431	0.00439	0.00448	0.00456	0.00465	0.00473	0.00482	0.00491	0.00499	0.00508	0.00517	0.00526	0.00534	0.00543	0.00552	0.00561	0.00569	0.00578	0.00586	0.00595	0.00603	0.00611	0.00619	0.00627	0.00634	0.00642	0.00649	0.00656	0.00662
166	0.00274	0.0028	0.00285	0.00291	0.00298	0.00304	0.0031	0.00316	0.00323	0.00329	0.00336	0.00343	0.0035	0.00357	0.00364	0.00371	0.00379	0.00386	0.00394	0.00401	0.00409	0.00417	0.00425	0.00433	0.00441	0.00449	0.00458	0.00466	0.00475	0.00483	0.00492	0.005	0.00509	0.00517	0.00526	0.00534	0.00543	0.00551	0.00559	0.00568	0.00576	0.00584	0.00592	0.00599	0.00607	0.00614	0.00621	0.00628	0.00635
167	0.0026	0.00266	0.00271	0.00276	0.00282	0.00288	0.00293	0.00299	0.00305	0.00311	0.00318	0.00324	0.0033	0.00337	0.00344	0.0035	0.00357	0.00364	0.00372	0.00379	0.00386	0.00394	0.00401	0.00409	0.00417	0.00425	0.00433	0.00441	0.00449	0.00458	0.00466	0.00474	0.00483	0.00491	0.00499	0.00508	0.00516	0.00524	0.00533	0.00541	0.00549	0.00557	0.00565	0.00572	0.0058	0.00587	0.00594	0.00601	0.00608
168	0.00246	0.00251	0.00256	0.00261	0.00266	0.00271	0.00276	0.00281	0.00287	0.00293	0.00298	0.00304	0.0031	0.00316	0.00322	0.00329	0.00335	0.00342	0.00349	0.00356	0.00363	0.0037	0.00377	0.00385	0.00392	0.004	0.00408	0.00416	0.00424	0.00432	0.0044	0.00448	0.00456	0.00465	0.00473	0.00481	0.0049	0.00498	0.00506	0.00514	0.00522	0.0053	0.00538	0.00546	0.00553	0.00561	0.00568	0.00575	0.00582
169	0.00231	0.00236	0.0024	0.00244	0.00249	0.00254	0.00258	0.00263	0.00268	0.00273	0.00278	0.00284	0.00289	0.00295	0.00301	0.00307	0.00313	0.00319	0.00326	0.00332	0.00339	0.00346	0.00353	0.0036	0.00367	0.00375	0.00382	0.0039	0.00398	0.00406	0.00414	0.00422	0.0043	0.00438	0.00447	0.00455	0.00463	0.00472	0.0048	0.00488	0.00496	0.00504	0.00512	0.0052	0.00528	0.00535	0.00543	0.0055	0.00557
170	0.00216	0.0022	0.00224	0.00228	0.00232	0.00236	0.0024	0.00244	0.00249	0.00253	0.00258	0.00263	0.00268	0.00273	0.00279	0.00284	0.0029	0.00296	0.00302	0.00308	0.00315	0.00321	0.00328	0.00335	0.00342	0.00349	0.00357	0.00364	0.00372	0.0038	0.00388	0.00396	0.00404	0.00412	0.00421	0.00429	0.00437	0.00446	0.00454	0.00463	0.00471	0.00479	0.00487	0.00495	0.00503	0.00511	0.00519	0.00526	0.00533
171	0.00201	0.00204	0.00207	0.00211	0.00214	0.00218	0.00221	0.00225	0.00229	0.00233	0.00237	0.00242	0.00246	0.00251	0.00256	0.00261	0.00267	0.00272	0.00278	0.00284	0.0029	0.00296	0.00303	0.0031	0.00317	0.00324	0.00331	0.00339	0.00346	0.00354	0.00362	0.0037	0.00378	0.00387	0.00395	0.00403	0.00412	0.0042	0.00429	0.00438	0.00446	0.00454	0.00463	0.00471	0.00479	0.00487	0.00495	0.00503	0.0051
172	0.00185	0.00188	0.00191	0.00193	0.00196	0.00199	0.00202	0.00206	0.00209	0.00213	0.00216	0.0022	0.00224	0.00229	0.00233	0.00238	0.00243	0.00248	0.00254	0.00259	0.00265	0.00271	0.00278	0.00284	0.00291	0.00298	0.00305	0.00313	0.00321	0.00328	0.00336	0.00345	0.00353	0.00361	0.0037	0.00378	0.00387	0.00396	0.00405	0.00413	0.00422	0.00431	0.00439	0.00448	0.00456	0.00465	0.00473	0.00481	0.00489
173	0.0017	0.00172	0.00174	0.00176	0.00178	0.00181	0.00183	0.00186	0.00189	0.00192	0.00195	0.00199	0.00202	0.00206	0.0021	0.00215	0.00219	0.00224	0.00229	0.00235	0.0024	0.00246	0.00253	0.00259	0.00266	0.00273	0.0028	0.00288	0.00295	0.00303	0.00311	0.0032	0.00328	0.00337	0.00345	0.00354	0.00363	0.00372	0.00381	0.0039	0.00399	0.00408	0.00417	0.00426	0.00435	0.00443	0.00452	0.0046	0.00468
174	0.00155	0.00156	0.00157	0.00159	0.00161	0.00162	0.00164	0.00167	0.00169	0.00171	0.00174	0.00177	0.0018	0.00183	0.00187	0.00191	0.00196	0.002	0.00205	0.0021	0.00216	0.00222	0.00228	0.00234	0.00241	0.00248	0.00255	0.00263	0.00271	0.00279	0.00287	0.00295	0.00304	0.00313	0.00322	0.00331	0.0034	0.00349	0.00358	0.00368	0.00377	0.00386	0.00396	0.00405	0.00414	0.00423	0.00432	0.00441	0.00449
175	0.0014	0.0014	0.00141	0.00142	0.00143	0.00144	0.00146	0.00147	0.00149	0.00151	0.00153	0.00155	0.00158	0.00161	0.00164	0.00168	0.00172	0.00176	0.00181	0.00186	0.00191	0.00197	0.00203	0.0021	0.00217	0.00224	0.00231	0.00239	0.00247	0.00255	0.00263	0.00272	0.00281	0.0029	0.00299	0.00308	0.00318	0.00327	0.00337	0.00347	0.00356	0.00366	0.00375	0.00385	0.00395	0.00404	0.00413	0.00422	0.00432
176	0.00125	0.00125	0.00125	0.00126	0.00126	0.00126	0.00127	0.00128	0.00129	0.0013	0.00132	0.00134	0.00136	0.00138	0.00141	0.00145	0.00149	0.00153	0.00157	0.00162	0.00168	0.00173	0.0018	0.00186	0.00193	0.002	0.00208	0.00216	0.00224	0.00232	0.00241	0.0025	0.00259	0.00268	0.00278	0.00288	0.00297	0.00307	0.00317	0.00327	0.00337	0.00347	0.00357	0.00367	0.00377	0.00386	0.00396	0.00406	0.00415
177	0.00111	0.00111	0.0011	0.0011	0.00109	0.00109	0.00109	0.00109	0.00109	0.0011	0.00111	0.00112	0.00114	0.00116	0.00119	0.00122	0.00126	0.0013	0.00134	0.00139	0.00144	0.0015	0.00157	0.00163	0.00171	0.00178	0.00186	0.00194	0.00203	0.00211	0.0022	0.0023	0.00239	0.00249	0.00258	0.00268	0.00278	0.00289	0.00299	0.00309	0.00319	0.0033	0.0034	0.0035	0.0036	0.0037	0.00381	0.0039	0.004
178	0.000985304	0.00097207	0.000958955	0.000946288	0.000934447	0.000923853	0.000914973	0.000908312	0.000904404	0.000903794	0.000907023	0.0009146	0.000926981	0.000944547	0.000967584	0.000996278	0.00103	0.00107	0.00112	0.00117	0.00122	0.00129	0.00135	0.00142	0.0015	0.00158	0.00166	0.00174	0.00183	0.00192	0.00201	0.00211	0.00221	0.00231	0.00241	0.00251	0.00261	0.00272	0.00282	0.00293	0.00304	0.00314	0.00325	0.00335	0.00346	0.00356	0.00367	0.00377	0.00387
179	0.000870857	0.000850392	0.0008296	0.000808832	0.000788508	0.000769129	0.00075128	0.000735628	0.000722916	0.000713942	0.000709524	0.000710451	0.000717424	0.000731001	0.000751553	0.000779246	0.000814048	0.00085576	0.000904061	0.000958552	0.00102	0.00108	0.00115	0.00123	0.00131	0.00139	0.00148	0.00157	0.00166	0.00175	0.00185	0.00195	0.00205	0.00215	0.00226	0.00236	0.00247	0.00257	0.00268	0.00279	0.0029	0.00301	0.00312	0.00322	0.00333	0.00344	0.00354	0.00365	0.00375
[truncated: 227 more rows]
[truncated: 208 more columns]

## Sheet: Figure 3a
CO conversion and selectivity of 0.75Pt0.2Fe/ND@G catalyst in PROX reaction.
Temperature (oC)	CO Conversion(%)	Selectivity (%)
30	100	100
40	100	100
60	94.9981	100
80	90.7381	98.1462

## Sheet: Figure 3b
Mass specific rates of various PtFe catalysts at 30 oC in PROX reaction
[truncated: 5 more rows]

[truncated: 42 more sheets: Figure 3c, Figure 3d, Figure 4a, Figure 4b, Figure 4c, Figure 4d, Figure 4e, Figure 4f, Figure 5d, Supplementary Figure 2, Supplementary Figure 3b, Supplementary Figure 4e, Supplementary Figure 4f, Supplementary Figure 5, Supplementary Figure 6, Supplementary Figure 7, Supplementary Figure 8a, Supplementary Figure 8b, Supplementary Figure 10, Supplementary Figure 11a …]
